# Supplementary material for: Bile-induced biofilm formation in Bacteroides thetaiotaomicron requires magnesium efflux by an RND pump
Source: mBio. 2024 Mar 27;15(5):e03488-23. doi: 10.1128/mbio.03488-23 (PMC11078008; doi:10.1128/mbio.03488-23)
Supplement: Table S3 — RNA-seq analysis. [file mbio.03488-23-s0002.xlsx]

## Sheet: Table A (all genes)
ID	Name	locus_tag	old_locus_tag	baseMean	log2FoldChange	pvalue	padj	log10padj
gene-BT_RS00005	BT_RS00005	BT_RS00005	BT0001,BT_0001	321.697	-1.86327	0.000244608	0.00161052	-2.79304
gene-BT_RS00010	BT_RS00010	BT_RS00010	BT0002,BT_0002	53.6277	-1.14689	0.000354728	0.00217834	-2.66187
gene-BT_RS00015	BT_RS00015	BT_RS00015	BT0003,BT_0003	5.61056	-0.878784	0.205701	0.316129	-0.500135
gene-BT_RS00020	BT_RS00020	BT_RS00020	BT0004,BT_0004	3.25116	0.0496508	0.947736	0.967619	-0.0142957
gene-BT_RS00025	rpsQ	BT_RS00025		0.299611	-0.12045	0.951932	0.970881	-0.0128338
gene-BT_RS00030	BT_RS00030	BT_RS00030	BT0006,BT_0006	1.15849	-0.522101	0.665775	0.764439	-0.116657
gene-BT_RS24300	BT_RS24300	BT_RS24300		21.0215	-2.24988	4.86247e-05	0.000426219	-3.37037
gene-BT_RS00035	BT_RS00035	BT_RS00035	BT0008,BT_0008	586.825	-1.24862	0.00736414	0.0235491	-1.62803
gene-BT_RS00040	pstS	BT_RS00040	BT0009,BT_0009	7.02931	0.907647	0.171467	0.275575	-0.559761
gene-BT_RS00045	BT_RS00045	BT_RS00045	BT0010,BT_0010	2.10626	-0.267729	0.77359	0.847546	-0.0718366
gene-BT_RS00055	BT_RS00055	BT_RS00055	BT0012,BT_0012	9.08923	-0.906552	0.076043	0.144789	-0.839263
gene-BT_RS00060	BT_RS00060	BT_RS00060	BT0013,BT_0013	2.16118	-0.927909	0.321237	0.448006	-0.348716
gene-BT_RS00065	BT_RS00065	BT_RS00065	BT0014,BT_0014	5.70208	-0.364064	0.533426	0.650866	-0.186509
gene-BT_RS00070	BT_RS00070	BT_RS00070	BT0015,BT_0015	1.43215	-1.10242	0.331881	0.457491	-0.339617
gene-BT_RS00075	BT_RS00075	BT_RS00075	BT0016,BT_0016	0.732725	-3.03683	0.18147	0.287496	-0.541368
gene-BT_RS00080	BT_RS00080	BT_RS00080	BT0017,BT_0017	1.09888	1.20766	0.43691	0.559953	-0.251848
gene-BT_RS24305	BT_RS24305	BT_RS24305		0
gene-BT_RS00085	BT_RS00085	BT_RS00085	BT0018,BT_0018	2.80461	-2.09406	0.0438074	0.0929887	-1.03157
gene-BT_RS00090	BT_RS00090	BT_RS00090	BT0019,BT_0019	0.127982	-0.775371	0.826327	0.881013	-0.0550177
gene-BT_RS00100	BT_RS00100	BT_RS00100		2.36438	-2.57868	0.0155527	0.0419528	-1.37724
gene-BT_RS00105	BT_RS00105	BT_RS00105	BT0022,BT_0022	20.5403	-1.40674	0.000610157	0.00336162	-2.47345
gene-BT_RS00120	BT_RS00120	BT_RS00120	BT0028,BT_0028	1.56646	-0.443804	0.698965	0.790639	-0.102022
gene-BT_RS00125	BT_RS00125	BT_RS00125	BT0029,BT_0029	27.7404	0.991469	0.0253342	0.0608855	-1.21549
gene-BT_RS00130	BT_RS00130	BT_RS00130	BT0030,BT_0030	11.5519	1.06518	0.0929371	0.169015	-0.772074
gene-BT_RS00135	BT_RS00135	BT_RS00135	BT0031,BT_0031	10.8207	1.3455	0.0366392	0.0808603	-1.09226
gene-BT_RS00140	BT_RS00140	BT_RS00140	BT0033,BT_0033	4.94033	0.334872	0.63017	0.73567	-0.133317
gene-BT_RS00150	BT_RS00150	BT_RS00150	BT0036,BT_0036	2.49418	-0.810317	0.418325	0.5438	-0.264561
gene-BT_RS00155	BT_RS00155	BT_RS00155	BT0037,BT_0037	72.8494	0.167766	0.694165	0.786978	-0.104037
gene-BT_RS00160	BT_RS00160	BT_RS00160	BT0038,BT_0038	32.9697	-0.0773391	0.865844	0.911497	-0.0402449
gene-BT_RS00165	BT_RS00165	BT_RS00165	BT0039,BT_0039	49.6925	0.424571	0.44652	0.568896	-0.244967
gene-BT_RS00170	BT_RS00170	BT_RS00170	BT0040,BT_0040	57.3267	0.753016	0.212623	0.324148	-0.489257
gene-BT_RS00175	BT_RS00175	BT_RS00175	BT0041,BT_0041	51.4359	-0.331237	0.443408	0.566321	-0.246937
gene-BT_RS00180	BT_RS00180	BT_RS00180	BT0042,BT_0042	26.6646	0.257739	0.625827	0.733582	-0.134551
gene-BT_RS00185	BT_RS00185	BT_RS00185	BT0043,BT_0043	5.42031	1.12514	0.100196	0.179217	-0.74662
gene-BT_RS00190	BT_RS00190	BT_RS00190	BT0044,BT_0044	26.754	0.683836	0.188981	0.296818	-0.527509
gene-BT_RS00195	BT_RS00195	BT_RS00195	BT0045,BT_0045	34.1232	0.015551	0.973816	0.983177	-0.0073682
gene-BT_RS00200	BT_RS00200	BT_RS00200	BT0046,BT_0046	51.3806	-0.00945543	0.981457	0.988013	-0.00523741
gene-BT_RS00205	BT_RS00205	BT_RS00205	BT0047,BT_0047	12.562	0.173268	0.759184	0.837127	-0.0772087
gene-BT_RS00210	BT_RS00210	BT_RS00210	BT0048,BT_0048	20.8688	0.565285	0.326339	0.452958	-0.343942
gene-BT_RS00215	BT_RS00215	BT_RS00215	BT0049,BT_0049	42.3658	0.204125	0.679471	0.775968	-0.110156
gene-BT_RS00220	BT_RS00220	BT_RS00220	BT0050,BT_0050	16.4678	0.0612075	0.931957	0.956525	-0.0193036
gene-BT_RS00225	BT_RS00225	BT_RS00225	BT0051,BT_0051	32.2381	0.330966	0.412938	0.538445	-0.268859
gene-BT_RS00230	BT_RS00230	BT_RS00230	BT0052,BT_0052	52.815	0.17225	0.705636	0.795928	-0.0991263
gene-BT_RS00235	BT_RS00235	BT_RS00235	BT0053,BT_0053	65.2609	-0.112899	0.787085	0.855774	-0.0676407
gene-BT_RS00240	BT_RS00240	BT_RS00240	BT0054,BT_0054	43.9026	0.586317	0.167505	0.269856	-0.568867
gene-BT_RS00245	BT_RS00245	BT_RS00245	BT0055,BT_0055	34.9681	0.110704	0.810495	0.871457	-0.0597541
gene-BT_RS00250	BT_RS00250	BT_RS00250	BT0056,BT_0056	46.4902	0.598537	0.212638	0.324148	-0.489257
gene-BT_RS00255	BT_RS00255	BT_RS00255	BT0057,BT_0057	36.9521	0.818765	0.0409521	0.0884295	-1.0534
gene-BT_RS00260	BT_RS00260	BT_RS00260	BT0058,BT_0058	262.915	0.35428	0.354653	0.480829	-0.318009
gene-BT_RS00265	BT_RS00265	BT_RS00265	BT0059,BT_0059	196.986	0.219571	0.612949	0.721698	-0.141644
gene-BT_RS00270	BT_RS00270	BT_RS00270	BT0060,BT_0060	53.8998	0.741599	0.0999594	0.178934	-0.747308
gene-BT_RS00275	BT_RS00275	BT_RS00275	BT0061,BT_0061	395.461	0.590838	0.188939	0.296818	-0.527509
gene-BT_RS00280	BT_RS00280	BT_RS00280	BT0062,BT_0062	3.76028	1.22212	0.186561	0.29405	-0.531578
gene-BT_RS00285	BT_RS00285	BT_RS00285	BT0063,BT_0063	20.0686	0.652812	0.424314	0.548532	-0.260798
gene-BT_RS00290	BT_RS00290	BT_RS00290	BT0064,BT_0064	329.916	1.06547	0.09348	0.169739	-0.770218
gene-BT_RS00295	BT_RS00295	BT_RS00295	BT0065,BT_0065	265.281	0.645902	0.255909	0.376521	-0.424211
gene-BT_RS00300	BT_RS00300	BT_RS00300	BT0066,BT_0066	163.795	1.30856	0.0499803	0.102776	-0.988107
gene-BT_RS00305	BT_RS00305	BT_RS00305	BT0067,BT_0067	52.2076	0.530082	0.440857	0.563525	-0.249087
gene-BT_RS00310	BT_RS00310	BT_RS00310	BT0068,BT_0068	110.344	-0.768523	0.204551	0.31488	-0.501854
gene-BT_RS00315	BT_RS00315	BT_RS00315		34.3409	0.276475	0.690113	0.783322	-0.10606
gene-BT_RS00330	BT_RS00330	BT_RS00330		14.9252	0.296025	0.612615	0.721487	-0.141772
gene-BT_RS00335	BT_RS00335	BT_RS00335		18.8297	-0.202277	0.712	0.800978	-0.0963794
gene-BT_RS00345	BT_RS00345	BT_RS00345	BT0074,BT_0074	1110.31	-0.423364	0.269776	0.393103	-0.405494
gene-BT_RS00355	BT_RS00355	BT_RS00355	BT0075,BT_0075	18.8983	-1.26394	0.0219356	0.0546576	-1.26235
gene-BT_RS00360	BT_RS00360	BT_RS00360	BT0076,BT_0076	59.7711	-0.985897	0.0121409	0.0347836	-1.45863
gene-BT_RS00365	BT_RS00365	BT_RS00365	BT0077,BT_0077	12.4721	0.341313	0.511217	0.629024	-0.201332
gene-BT_RS00370	BT_RS00370	BT_RS00370	BT0078,BT_0078	0.294612	-0.742796	0.745296	0.827039	-0.0824739
gene-BT_RS00375	BT_RS00375	BT_RS00375	BT0079,BT_0079	0.33193	-1.20842	0.655809	0.755595	-0.121711
gene-BT_RS00380	BT_RS00380	BT_RS00380	BT0080,BT_0080	0
gene-BT_RS00385	BT_RS00385	BT_RS00385	BT0081,BT_0081	0
gene-BT_RS00390	BT_RS00390	BT_RS00390	BT0082,BT_0082	3363.95	-0.0937889	0.62766	0.734209	-0.134181
gene-BT_RS00395	BT_RS00395	BT_RS00395	BT0083,BT_0083	3132.49	-0.315735	0.186801	0.294149	-0.531432
gene-BT_RS00400	BT_RS00400	BT_RS00400	BT0084,BT_0084	10.5424	-1.10606	0.0363882	0.080419	-1.09464
gene-BT_RS00405	BT_RS00405	BT_RS00405	BT0085,BT_0085	0.444603	0.425509	0.819338	0.878171	-0.0564209
gene-BT_RS00410	traN	BT_RS00410	BT0086,BT_0086	3.59755	-1.64829	0.0409813	0.0884295	-1.0534
gene-BT_RS00415	traM	BT_RS00415	BT0087,BT_0087	5.53312	-2.23874	0.00692213	0.0224429	-1.64892
gene-BT_RS00420	BT_RS00420	BT_RS00420	BT0088,BT_0088	0.185634	-1.4147	0.687062	0.781391	-0.107132
gene-BT_RS00425	traK	BT_RS00425	BT0089,BT_0089	0.774623	-1.10717	0.449399	0.571553	-0.242944
gene-BT_RS00430	traJ	BT_RS00430	BT0090,BT_0090	1.33562	-1.82453	0.180525	0.286438	-0.542969
gene-BT_RS00435	BT_RS00435	BT_RS00435	BT0091,BT_0091	0.0928172	-0.775371	0.826327	0.881013	-0.0550177
gene-BT_RS00440	BT_RS00440	BT_RS00440	BT0092,BT_0092	0
gene-BT_RS00445	BT_RS00445	BT_RS00445	BT0093,BT_0093	1.40754	-1.30461	0.302855	0.42942	-0.367118
gene-BT_RS00450	BT_RS00450	BT_RS00450	BT0094,BT_0094	0.273586	0.812636	0.72418	0.810704	-0.0911374
gene-BT_RS00455	BT_RS00455	BT_RS00455	BT0095,BT_0095	0.238507	-1.69657	0.627589	0.734209	-0.134181
gene-BT_RS00460	BT_RS00460	BT_RS00460	BT0096,BT_0096	3.02566	-0.683115	0.406454	0.531654	-0.274371
gene-BT_RS00465	BT_RS00465	BT_RS00465	BT0097,BT_0097	0.580255	0.0867645	0.972751	0.982424	-0.00770107
gene-BT_RS00470	BT_RS00470	BT_RS00470	BT0098,BT_0098	1.20291	-1.3024	0.291076	0.416427	-0.380461
gene-BT_RS00475	BT_RS00475	BT_RS00475		0.0795023	-0.775371	0.826327	0.881013	-0.0550177
gene-BT_RS00485	BT_RS00485	BT_RS00485	BT0100,BT_0100	0
gene-BT_RS00490	BT_RS00490	BT_RS00490	BT0101,BT_0101	1.38936	-1.48714	0.197823	0.307564	-0.512064
gene-BT_RS00495	BT_RS00495	BT_RS00495	BT0102,BT_0102	4.65425	-2.89128	0.000319683	0.00203064	-2.69237
gene-BT_RS00500	BT_RS00500	BT_RS00500	BT0103,BT_0103	0.793383	-0.829238	0.57778	0.690028	-0.161133
gene-BT_RS00505	BT_RS00505	BT_RS00505	BT0104,BT_0104	0
gene-BT_RS00510	BT_RS00510	BT_RS00510	BT0105,BT_0105	7.51441	-1.07434	0.0475873	0.0992092	-1.00345
gene-BT_RS00515	BT_RS00515	BT_RS00515	BT0106,BT_0106	477.657	0.482916	0.0429912	0.0915474	-1.03835
gene-BT_RS00520	BT_RS00520	BT_RS00520	BT0107,BT_0107	5.45849	-2.70709	0.00261339	0.0105347	-1.97738
gene-BT_RS00530	BT_RS00530	BT_RS00530	BT0109,BT_0109	0.131678	0.859262	0.806832	0.868753	-0.0611037
gene-BT_RS00535	BT_RS00535	BT_RS00535	BT0110,BT_0110	10.0808	-1.31587	0.0116873	0.033768	-1.47149
gene-BT_RS00540	BT_RS00540	BT_RS00540	BT0111,BT_0111	17.5493	-1.12724	0.00553394	0.0188857	-1.72387
gene-BT_RS00545	BT_RS00545	BT_RS00545	BT0112,BT_0112	20.1982	-0.212268	0.589084	0.701019	-0.15427
gene-BT_RS00550	BT_RS00550	BT_RS00550	BT0113,BT_0113	14.795	0.0369235	0.946225	0.966498	-0.014799
gene-BT_RS00555	arsB	BT_RS00555	BT0114,BT_0114	19.8567	-0.418121	0.231759	0.34749	-0.459057
gene-BT_RS00560	BT_RS00560	BT_RS00560	BT0115,BT_0115	11.2691	-0.400075	0.454032	0.575954	-0.239612
gene-BT_RS00565	arsA	BT_RS00565	BT0116,BT_0116	38.9726	-0.0407123	0.883901	0.923018	-0.0347896
gene-BT_RS00570	arsD	BT_RS00570	BT0117,BT_0117	8.08228	-0.427756	0.381057	0.507208	-0.294814
gene-BT_RS00575	BT_RS00575	BT_RS00575	BT0118,BT_0118	12.3578	0.367162	0.407794	0.532928	-0.273332
gene-BT_RS00580	BT_RS00580	BT_RS00580	BT0119,BT_0119	8.94176	-0.577841	0.323473	0.450184	-0.34661
gene-BT_RS00585	BT_RS00585	BT_RS00585	BT0120,BT_0120	8.38546	-1.11552	0.0737768	0.141264	-0.849967
gene-BT_RS00590	BT_RS00590	BT_RS00590	BT0121,BT_0121	38.2841	-1.07325	0.00971963	0.029186	-1.53483
gene-BT_RS00595	BT_RS00595	BT_RS00595	BT_t01	319.88	-0.755873	0.00532771	0.0183834	-1.73557
gene-BT_RS00600	BT_RS00600	BT_RS00600	BT0122,BT_0122	249.067	1.31098	0.000495739	0.00284183	-2.5464
gene-BT_RS00605	nuoE	BT_RS00605	BT0123,BT_0123	43.6958	2.19556	1.92941e-09	6.93401e-08	-7.15902
gene-BT_RS00610	BT_RS00610	BT_RS00610	BT0124,BT_0124	79.608	1.91767	0.000326493	0.00206691	-2.68468
gene-BT_RS00615	nuoF	BT_RS00615	BT0125,BT_0125	118.283	0.733892	0.0175578	0.0462662	-1.33474
gene-BT_RS00620	BT_RS00620	BT_RS00620	BT0126,BT_0126	224.154	0.00376423	0.986708	0.991803	-0.00357459
gene-BT_RS00625	BT_RS00625	BT_RS00625	BT0127,BT_0127	142.466	0.474362	0.129089	0.219474	-0.658617
gene-BT_RS00630	BT_RS00630	BT_RS00630	BT0128,BT_0128	90.7108	-1.81785	0.000392018	0.00234839	-2.62923
gene-BT_RS00635	uxuA	BT_RS00635	BT0129,BT_0129	10.9734	0.0811159	0.864011	0.911004	-0.0404799
gene-BT_RS00640	BT_RS00640	BT_RS00640	BT0130,BT_0130	4.71334	0.0109048	0.98849	0.99252	-0.00326061
gene-BT_RS00650	BT_RS00650	BT_RS00650	BT0131,BT_0131	2148.42	-2.01188	2.97856e-06	4.01032e-05	-4.39682
gene-BT_RS00655	BT_RS00655	BT_RS00655	BT0132,BT_0132	122.557	-0.658174	0.0120664	0.0346216	-1.46065
gene-BT_RS00660	murQ	BT_RS00660	BT0133,BT_0133	353.135	0.360987	0.319064	0.445773	-0.350886
gene-BT_RS00665	BT_RS00665	BT_RS00665	BT0134,BT_0134	120.667	0.0488164	0.821213	0.87877	-0.056125
gene-BT_RS00670	BT_RS00670	BT_RS00670	BT0135,BT_0135	644.692	-0.704257	0.0122843	0.0351237	-1.4544
gene-BT_RS00675	BT_RS00675	BT_RS00675	BT0136,BT_0136	137.495	-0.173961	0.516452	0.63347	-0.198274
gene-BT_RS00680	BT_RS00680	BT_RS00680	BT0137,BT_0137	37.324	0.339425	0.47634	0.59776	-0.223473
gene-BT_RS00685	BT_RS00685	BT_RS00685	BT0138,BT_0138	893.109	-0.725153	0.00706478	0.0227789	-1.64247
gene-BT_RS00690	BT_RS00690	BT_RS00690	BT0139,BT_0139	1.08374	0.354728	0.783165	0.8531	-0.0689999
gene-BT_RS00695	BT_RS00695	BT_RS00695	BT0140,BT_0140	220.664	-0.200198	0.400176	0.524949	-0.279883
gene-BT_RS00700	BT_RS00700	BT_RS00700	BT0141,BT_0141	97.8616	0.0614527	0.805343	0.868112	-0.0614242
gene-BT_RS00705	BT_RS00705	BT_RS00705	BT0142,BT_0142	49.9476	0.218475	0.394349	0.519718	-0.284232
gene-BT_RS00710	BT_RS00710	BT_RS00710	BT0143,BT_0143	154.146	-0.208799	0.428802	0.552043	-0.258027
gene-BT_RS00720	BT_RS00720	BT_RS00720	BT0146,BT_0146	19.3594	-0.925274	0.0250249	0.0603284	-1.21948
gene-BT_RS00725	BT_RS00725	BT_RS00725	BT0147,BT_0147	31474.4	-1.59694	1.25669e-09	4.85228e-08	-7.31405
gene-BT_RS00730	BT_RS00730	BT_RS00730	BT0148,BT_0148	1083.51	-0.155252	0.40409	0.529717	-0.275956
gene-BT_RS00735	BT_RS00735	BT_RS00735	BT0149,BT_0149	245.029	0.448561	0.228377	0.343301	-0.464325
gene-BT_RS00740	BT_RS00740	BT_RS00740	BT0150,BT_0150	226.66	0.0832909	0.661082	0.760358	-0.118982
gene-BT_RS00745	BT_RS00745	BT_RS00745	BT0151,BT_0151	551.415	-0.0882308	0.643002	0.746362	-0.12705
gene-BT_RS00750	BT_RS00750	BT_RS00750	BT0152,BT_0152	936.276	0.473629	0.00738133	0.0235718	-1.62761
gene-BT_RS00755	BT_RS00755	BT_RS00755	BT0153,BT_0153	1255.96	-1.39811	0.00270704	0.0108358	-1.96514
gene-BT_RS00760	BT_RS00760	BT_RS00760	BT0154,BT_0154	3267.49	-1.42986	0.00085682	0.00437016	-2.3595
gene-BT_RS00765	mnmA	BT_RS00765	BT0155,BT_0155	29.5515	-0.163874	0.689483	0.783322	-0.10606
gene-BT_RS00770	BT_RS00770	BT_RS00770	BT0156,BT_0156	462.071	-1.18164	0.000719309	0.00378022	-2.42248
gene-BT_RS00775	BT_RS00775	BT_RS00775	BT0157,BT_0157	72094.1	-2.22462	1.71348e-07	3.43579e-06	-5.46397
gene-BT_RS00780	BT_RS00780	BT_RS00780	BT0158,BT_0158	152.805	-0.0794449	0.731074	0.814785	-0.088957
gene-BT_RS00785	BT_RS00785	BT_RS00785	BT0159,BT_0159	297.673	-0.662266	0.00525364	0.018222	-1.7394
gene-BT_RS00790	BT_RS00790	BT_RS00790	BT0160,BT_0160	1350.79	-2.02112	4.44273e-19	1.38376e-16	-15.8589
gene-BT_RS00795	BT_RS00795	BT_RS00795	BT0161,BT_0161	106.554	0.310236	0.367263	0.49377	-0.306475
gene-BT_RS00800	pbpC	BT_RS00800	BT0162,BT_0162	475.635	0.716351	0.0442919	0.0938041	-1.02778
gene-BT_RS00810	BT_RS00810	BT_RS00810	BT0165,BT_0165	238.632	-0.783351	0.0863055	0.159312	-0.797751
gene-BT_RS00815	BT_RS00815	BT_RS00815	BT0166,BT_0166	266.767	-0.7977	0.00269012	0.0107816	-1.96732
gene-BT_RS00820	BT_RS00820	BT_RS00820	BT0167,BT_0167	1390.18	-1.24841	0.00282175	0.0111725	-1.95185
gene-BT_RS00825	BT_RS00825	BT_RS00825	BT0168,BT_0168	1418.21	-1.74579	0.000532525	0.00300185	-2.52261
gene-BT_RS00830	BT_RS00830	BT_RS00830	BT0169,BT_0169	2150.35	-0.67541	0.00150849	0.00685572	-2.16395
gene-BT_RS00835	BT_RS00835	BT_RS00835	BT0170,BT_0170	1484.72	-1.90655	4.06901e-16	6.89582e-14	-13.1614
gene-BT_RS00840	BT_RS00840	BT_RS00840	BT0171,BT_0171	30.2888	-0.370618	0.364578	0.491063	-0.308862
gene-BT_RS00845	BT_RS00845	BT_RS00845	BT0172,BT_0172	135.495	-0.787192	0.0389068	0.0851394	-1.06987
gene-BT_RS00850	BT_RS00850	BT_RS00850	BT0173,BT_0173	6419.24	1.62039	0.000613864	0.00337409	-2.47184
gene-BT_RS00855	BT_RS00855	BT_RS00855	BT0174,BT_0174	7347.66	1.5972	0.000153343	0.00110049	-2.95841
gene-BT_RS00860	BT_RS00860	BT_RS00860	BT0175,BT_0175	70.8655	-1.81804	7.85472e-06	9.03124e-05	-4.04425
gene-BT_RS00865	BT_RS00865	BT_RS00865	BT0176,BT_0176	64.4591	0.0222352	0.944069	0.96514	-0.0154095
gene-BT_RS00870	BT_RS00870	BT_RS00870	BT0177,BT_0177	6409.69	-1.20935	0.00283592	0.0112094	-1.95042
gene-BT_RS00875	BT_RS00875	BT_RS00875	BT0178,BT_0178	316.348	0.0859129	0.78063	0.85172	-0.0697032
gene-BT_RS00880	smpB	BT_RS00880	BT0179,BT_0179	542.802	-1.36583	1.79145e-09	6.4881e-08	-7.18788
gene-BT_RS00885	metH	BT_RS00885	BT0180,BT_0180	764.997	-0.170836	0.70668	0.796252	-0.0989492
gene-BT_RS00890	BT_RS00890	BT_RS00890	BT0181,BT_0181	82.6505	0.25145	0.642237	0.745659	-0.12746
gene-BT_RS00895	BT_RS00895	BT_RS00895	BT0182,BT_0182	64.1787	1.08795	0.0299583	0.0692392	-1.15965
gene-BT_RS00900	BT_RS00900	BT_RS00900	BT0183,BT_0183	473.793	0.388346	0.0454674	0.0958158	-1.01856
gene-BT_RS00905	udk	BT_RS00905	BT0184,BT_0184	1184.63	-0.299841	0.31653	0.442795	-0.353797
gene-BT_RS00910	BT_RS00910	BT_RS00910	BT0185,BT_0185	854.877	-1.09234	2.36953e-06	3.23697e-05	-4.48986
gene-BT_RS00915	BT_RS00915	BT_RS00915	BT0186,BT_0186	3170.41	0.418593	0.19628	0.306014	-0.514259
gene-BT_RS00920	BT_RS00920	BT_RS00920	BT0187,BT_0187	10385.6	-2.21756	7.01853e-14	7.12839e-12	-11.147
gene-BT_RS00925	BT_RS00925	BT_RS00925	BT0188,BT_0188	165.976	0.0133033	0.952148	0.970881	-0.0128338
gene-BT_RS00930	BT_RS00930	BT_RS00930	BT0189,BT_0189	66.3389	-1.12264	0.0303782	0.0700097	-1.15484
gene-BT_RS00935	BT_RS00935	BT_RS00935	BT0190,BT_0190	60.2923	0.0697522	0.820979	0.87872	-0.0561496
gene-BT_RS00940	BT_RS00940	BT_RS00940	BT0191,BT_0191	16.96	0.330832	0.564643	0.67763	-0.169008
gene-BT_RS00945	BT_RS00945	BT_RS00945	BT0192,BT_0192	127.136	-1.66067	3.97316e-08	9.66801e-07	-6.01466
gene-BT_RS00950	BT_RS00950	BT_RS00950	BT0193,BT_0193	31.461	-0.453784	0.202411	0.312306	-0.50542
gene-BT_RS00955	BT_RS00955	BT_RS00955	BT0194,BT_0194	21.8733	-0.115284	0.794988	0.86116	-0.0649162
gene-BT_RS00960	BT_RS00960	BT_RS00960	BT0195,BT_0195	49.9578	-0.44326	0.119345	0.205598	-0.68698
gene-BT_RS00965	BT_RS00965	BT_RS00965	BT0196,BT_0196	4.13501	-1.49338	0.0374797	0.0824192	-1.08397
gene-BT_RS00970	BT_RS00970	BT_RS00970	BT0197,BT_0197	49.8817	0.0384742	0.922408	0.951322	-0.0216725
gene-BT_RS00975	BT_RS00975	BT_RS00975	BT0198,BT_0198	13.5938	0.845244	0.0917536	0.167481	-0.776036
gene-BT_RS00980	BT_RS00980	BT_RS00980	BT0199,BT_0199	305.688	-0.234795	0.362951	0.489523	-0.310227
gene-BT_RS00985	BT_RS00985	BT_RS00985	BT0200,BT_0200	409.992	-0.267237	0.228651	0.343601	-0.463945
gene-BT_RS00990	hisD	BT_RS00990	BT0201,BT_0201	378.301	-0.16102	0.386651	0.5129	-0.289967
gene-BT_RS00995	hisC	BT_RS00995	BT0202,BT_0202	262.759	0.15098	0.51049	0.628296	-0.201836
gene-BT_RS01000	hisB	BT_RS01000	BT0203,BT_0203	242.373	0.0325036	0.885119	0.92361	-0.0345113
gene-BT_RS01005	BT_RS01005	BT_RS01005	BT0204,BT_0204	76.0785	0.217892	0.584123	0.696001	-0.15739
gene-BT_RS01010	BT_RS01010	BT_RS01010	BT0205,BT_0205	1058.43	0.878773	0.000318383	0.00202655	-2.69324
gene-BT_RS01015	BT_RS01015	BT_RS01015	BT0206,BT_0206	8.6419	-1.4534	0.0227984	0.0563864	-1.24883
gene-BT_RS01020	BT_RS01020	BT_RS01020	BT0207,BT_0207	2.86865	-0.8833	0.261725	0.383076	-0.416715
gene-BT_RS01025	BT_RS01025	BT_RS01025	BT0208,BT_0208	4.32329	-1.47418	0.0614315	0.120744	-0.918135
gene-BT_RS01030	BT_RS01030	BT_RS01030	BT0209,BT_0209	15.03	-1.44789	0.00127911	0.00601813	-2.22054
gene-BT_RS01035	BT_RS01035	BT_RS01035	BT0210,BT_0210	17.195	-0.640732	0.0941586	0.170573	-0.768089
gene-BT_RS01040	BT_RS01040	BT_RS01040	BT0211,BT_0211	20.0912	-0.514012	0.208937	0.320019	-0.494824
gene-BT_RS01045	BT_RS01045	BT_RS01045	BT0212,BT_0212	15.5166	-0.151432	0.742821	0.825303	-0.0833864
gene-BT_RS01050	BT_RS01050	BT_RS01050	BT0213,BT_0213	22.6148	-1.2778	0.00023036	0.00153311	-2.81443
gene-BT_RS01055	BT_RS01055	BT_RS01055	BT0214,BT_0214	12.7572	-1.33599	0.00375988	0.0140081	-1.85362
gene-BT_RS01060	BT_RS01060	BT_RS01060	BT0215,BT_0215	946.163	-1.739	0.000657105	0.00354634	-2.45022
gene-BT_RS01065	BT_RS01065	BT_RS01065	BT0216,BT_0216	3667.92	0.178073	0.639332	0.74284	-0.129105
gene-BT_RS01070	BT_RS01070	BT_RS01070	BT0217,BT_0217	1459.69	-1.52743	3.26359e-05	0.000301931	-3.52009
gene-BT_RS01075	BT_RS01075	BT_RS01075	BT0218,BT_0218	2050.31	-2.02518	1.17483e-07	2.5294e-06	-5.59698
gene-BT_RS01080	trxA	BT_RS01080	BT0219,BT_0219	807.75	-3.11932	3.1009e-12	2.29959e-10	-9.63835
gene-BT_RS01085	BT_RS01085	BT_RS01085	BT0221,BT_0221	636.763	-0.905594	0.00668489	0.0218252	-1.66104
gene-BT_RS01090	BT_RS01090	BT_RS01090	BT0222,BT_0222	122.21	0.555625	0.0497474	0.102478	-0.98937
gene-BT_RS01095	BT_RS01095	BT_RS01095	BT0223,BT_0223	123.704	0.487367	0.118825	0.205003	-0.68824
gene-BT_RS01100	BT_RS01100	BT_RS01100	BT0224,BT_0224	25.9896	-0.154392	0.705061	0.795471	-0.0993755
gene-BT_RS01105	BT_RS01105	BT_RS01105	BT0225,BT_0225	334.883	-2.67691	1.63244e-13	1.55648e-11	-10.8079
gene-BT_RS01110	BT_RS01110	BT_RS01110	BT0226,BT_0226	36.8801	-0.214415	0.578573	0.690445	-0.160871
gene-BT_RS01115	BT_RS01115	BT_RS01115	BT0227,BT_0227	633.194	-0.424716	0.0272142	0.064312	-1.19171
gene-BT_RS01120	BT_RS01120	BT_RS01120	BT0228,BT_0228	2.43	-1.10753	0.231759	0.34749	-0.459057
gene-BT_RS01125	BT_RS01125	BT_RS01125	BT0229,BT_0229	8.57249	-1.26291	0.0230988	0.0570088	-1.24406
gene-BT_RS01130	BT_RS01130	BT_RS01130	BT0230,BT_0230	3.98781	-1.77593	0.0237649	0.0581307	-1.23559
gene-BT_RS01135	BT_RS01135	BT_RS01135	BT0231,BT_0231	3.2195	-0.40604	0.649619	0.751393	-0.124133
gene-BT_RS01140	BT_RS01140	BT_RS01140	BT0232,BT_0232	15.5778	-0.30783	0.445929	0.568452	-0.245306
gene-BT_RS01145	BT_RS01145	BT_RS01145	BT0233,BT_0233	51.262	0.0875875	0.780399	0.85172	-0.0697032
gene-BT_RS01150	BT_RS01150	BT_RS01150	BT0234,BT_0234	24.7164	-0.635032	0.118684	0.204837	-0.688592
gene-BT_RS01155	BT_RS01155	BT_RS01155	BT0235,BT_0235	5.5332	-1.25798	0.0589859	0.116921	-0.932108
gene-BT_RS01160	BT_RS01160	BT_RS01160		0.35511	-0.127522	0.954469	0.971521	-0.012548
gene-BT_RS01165	BT_RS01165	BT_RS01165	BT0236,BT_0236	835.63	1.13877	0.00214438	0.00899314	-2.04609
gene-BT_RS01170	BT_RS01170	BT_RS01170	BT0237,BT_0237	1834.67	0.680272	0.00593632	0.0200249	-1.69843
gene-BT_RS01175	BT_RS01175	BT_RS01175	BT0238,BT_0238	567.806	-0.0317561	0.850726	0.901268	-0.0451462
gene-BT_RS01180	BT_RS01180	BT_RS01180	BT0239,BT_0239	1220.23	-1.27486	0.000252385	0.00164915	-2.78274
gene-BT_RS01185	BT_RS01185	BT_RS01185	BT0240,BT_0240	332.519	-0.231074	0.235888	0.352099	-0.453335
gene-BT_RS01190	BT_RS01190	BT_RS01190	BT0241,BT_0241	15022.8	-0.315397	0.326536	0.452962	-0.343938
gene-BT_RS01195	BT_RS01195	BT_RS01195	BT0242,BT_0242	21349.9	-0.340896	0.329887	0.455888	-0.341142
gene-BT_RS01200	BT_RS01200	BT_RS01200	BT0243,BT_0243	1200.45	-0.664387	0.0439291	0.0932047	-1.03056
gene-BT_RS01205	BT_RS01205	BT_RS01205	BT0244,BT_0244	353.845	-0.483909	0.0495029	0.102184	-0.990618
gene-BT_RS01210	BT_RS01210	BT_RS01210	BT0245,BT_0245	475.799	-0.624351	0.00653585	0.0214585	-1.6684
gene-BT_RS01215	BT_RS01215	BT_RS01215	BT0246,BT_0246	48.0822	1.64383	0.00131675	0.00614572	-2.21143
gene-BT_RS01220	BT_RS01220	BT_RS01220	BT0247,BT_0247	52.4539	0.908378	0.0340937	0.0766575	-1.11545
gene-BT_RS01225	BT_RS01225	BT_RS01225	BT0248,BT_0248	106.706	-0.249698	0.303537	0.430256	-0.366273
gene-BT_RS01230	BT_RS01230	BT_RS01230	BT0249,BT_0249	1823.44	-0.843748	8.18712e-05	0.000645958	-3.1898
gene-BT_RS01235	BT_RS01235	BT_RS01235	BT0250,BT_0250	878.393	0.395136	0.0352773	0.078521	-1.10501
gene-BT_RS01240	BT_RS01240	BT_RS01240	BT0251,BT_0251	462.149	-0.327982	0.21424	0.32593	-0.486876
gene-BT_RS01245	mfd	BT_RS01245	BT0252,BT_0252	611.42	0.435395	0.0588372	0.116775	-0.932652
gene-BT_RS01250	BT_RS01250	BT_RS01250	BT0253,BT_0253	285.422	0.252257	0.305332	0.432015	-0.364501
gene-BT_RS01255	BT_RS01255	BT_RS01255	BT0254,BT_0254	334.5	0.184252	0.501147	0.618915	-0.208369
gene-BT_RS01260	BT_RS01260	BT_RS01260	BT0255,BT_0255	521.593	-1.61021	0.000264175	0.0017142	-2.76594
gene-BT_RS01265	BT_RS01265	BT_RS01265	BT0256,BT_0256	272.358	-2.1817	3.70361e-05	0.000338057	-3.47101
gene-BT_RS01270	BT_RS01270	BT_RS01270	BT0257,BT_0257	1310	-0.93607	0.000669986	0.0035979	-2.44395
gene-BT_RS01275	BT_RS01275	BT_RS01275	BT0258,BT_0258	20837.3	0.120156	0.772776	0.846917	-0.072159
gene-BT_RS01280	BT_RS01280	BT_RS01280	BT0259,BT_0259	824.988	0.926639	1.77153e-05	0.000179391	-3.7462
gene-BT_RS01285	BT_RS01285	BT_RS01285	BT0260,BT_0260	3668.48	0.137855	0.44262	0.565624	-0.247472
gene-BT_RS01290	BT_RS01290	BT_RS01290	BT0261,BT_0261	554.804	-0.212708	0.352466	0.478142	-0.320443
gene-BT_RS01300	BT_RS01300	BT_RS01300	BT0264,BT_0264	8.12946	-0.25594	0.614955	0.723878	-0.140335
gene-BT_RS01305	BT_RS01305	BT_RS01305	BT0265,BT_0265	10.2964	-0.0728731	0.883116	0.922611	-0.0349812
gene-BT_RS01310	BT_RS01310	BT_RS01310	BT0266,BT_0266	17.2405	-0.584005	0.183032	0.289579	-0.538233
gene-BT_RS01315	BT_RS01315	BT_RS01315	BT0267,BT_0267	265.158	-0.0806715	0.856996	0.905447	-0.0431371
gene-BT_RS01320	BT_RS01320	BT_RS01320	BT0268,BT_0268	47.3068	0.30692	0.334534	0.459667	-0.337557
gene-BT_RS01325	BT_RS01325	BT_RS01325	BT0269,BT_0269	24.3458	0.54613	0.1592	0.259249	-0.586284
gene-BT_RS01330	BT_RS01330	BT_RS01330	BT0270,BT_0270	12.1724	0.684112	0.122591	0.210104	-0.677565
gene-BT_RS01335	BT_RS01335	BT_RS01335	BT0271,BT_0271	17.6731	0.912244	0.0636728	0.124312	-0.905486
gene-BT_RS01340	BT_RS01340	BT_RS01340	BT0272,BT_0272	55.8883	0.543972	0.116652	0.201925	-0.694809
gene-BT_RS01345	BT_RS01345	BT_RS01345	BT0273,BT_0273	17.8624	0.572761	0.150021	0.247913	-0.605701
gene-BT_RS01350	BT_RS01350	BT_RS01350	BT0274,BT_0274	17.1372	0.73103	0.0794541	0.15047	-0.82255
gene-BT_RS01355	BT_RS01355	BT_RS01355	BT0275,BT_0275	36.1636	0.850918	0.0129492	0.0365551	-1.43705
gene-BT_RS01360	BT_RS01360	BT_RS01360	BT0276,BT_0276	39.7722	0.567331	0.0930287	0.169051	-0.771982
gene-BT_RS01365	BT_RS01365	BT_RS01365	BT0277,BT_0277	36.3803	0.656063	0.0732746	0.140475	-0.852399
gene-BT_RS01370	BT_RS01370	BT_RS01370	BT0278,BT_0278	44.3996	0.0852652	0.829654	0.883351	-0.0538669
gene-BT_RS01375	BT_RS01375	BT_RS01375	BT0279,BT_0279	7.42422	0.692855	0.268703	0.391817	-0.406917
gene-BT_RS01380	BT_RS01380	BT_RS01380	BT0280,BT_0280	36.1176	-0.15402	0.659573	0.759184	-0.119653
gene-BT_RS01385	BT_RS01385	BT_RS01385	BT0281,BT_0281	81.6148	-0.527505	0.204162	0.314385	-0.502538
gene-BT_RS01390	BT_RS01390	BT_RS01390	BT0282,BT_0282	20.1462	-0.629273	0.118509	0.204686	-0.688912
gene-BT_RS01395	BT_RS01395	BT_RS01395	BT0284,BT_0284	2821.03	-1.43207	0.00195386	0.00836704	-2.07743
gene-BT_RS01400	BT_RS01400	BT_RS01400	BT0285,BT_0285	218.184	0.141077	0.432322	0.55535	-0.255434
gene-BT_RS01405	BT_RS01405	BT_RS01405	BT0286,BT_0286	47.6814	0.558072	0.0483207	0.100334	-0.998552
gene-BT_RS01410	BT_RS01410	BT_RS01410	BT0287,BT_0287	21.8475	1.02808	0.0468373	0.0979954	-1.00879
gene-BT_RS01415	BT_RS01415	BT_RS01415	BT0288,BT_0288	96.2653	0.826881	0.00616634	0.0206074	-1.68598
gene-BT_RS01420	BT_RS01420	BT_RS01420	BT0289,BT_0289	551.143	-1.73935	1.27013e-05	0.000135003	-3.86966
gene-BT_RS01425	BT_RS01425	BT_RS01425	BT0290,BT_0290	133.767	0.0980853	0.751161	0.830794	-0.0805069
gene-BT_RS01430	BT_RS01430	BT_RS01430	BT0291,BT_0291	477.791	-1.85614	2.44526e-08	6.31174e-07	-6.19985
gene-BT_RS01435	BT_RS01435	BT_RS01435	BT0292,BT_0292	3.6052	0.620528	0.417831	0.543308	-0.264954
gene-BT_RS01440	BT_RS01440	BT_RS01440	BT0293,BT_0293	4.13508	-0.909008	0.201735	0.311597	-0.506407
gene-BT_RS01445	BT_RS01445	BT_RS01445	BT0294,BT_0294	46.0209	0.340155	0.420396	0.545277	-0.263383
gene-BT_RS01450	BT_RS01450	BT_RS01450	BT0295,BT_0295	422.342	-0.503113	0.144776	0.240367	-0.619126
gene-BT_RS01455	BT_RS01455	BT_RS01455	BT0296,BT_0296	54.3526	1.12788	0.084144	0.156747	-0.804802
gene-BT_RS01460	BT_RS01460	BT_RS01460	BT0297,BT_0297	28.0406	2.1387	0.0242605	0.0590032	-1.22912
gene-BT_RS01465	BT_RS01465	BT_RS01465	BT0298,BT_0298	29.4624	2.79889	0.00221438	0.00919607	-2.0364
gene-BT_RS01470	BT_RS01470	BT_RS01470	BT0299,BT_0299	71.49	1.20241	0.0544657	0.109919	-0.958925
gene-BT_RS01480	BT_RS01480	BT_RS01480	BT0302,BT_0302	10.7453	2.03784	0.0278358	0.0655158	-1.18365
gene-BT_RS01485	BT_RS01485	BT_RS01485	BT0303,BT_0303	4691.52	-0.00886971	0.978176	0.985984	-0.00613007
gene-BT_RS01490	BT_RS01490	BT_RS01490	BT0304,BT_0304	1227.06	-1.26678	2.85617e-05	0.000268491	-3.57107
gene-BT_RS01495	BT_RS01495	BT_RS01495	BT0305,BT_0305	1370.44	-0.279391	0.575089	0.687692	-0.162606
gene-BT_RS01500	BT_RS01500	BT_RS01500	BT0306,BT_0306	637.377	-0.30863	0.509719	0.627554	-0.202349
gene-BT_RS01505	BT_RS01505	BT_RS01505	BT0307,BT_0307	6025.99	1.0404	0.00145341	0.00667682	-2.17543
gene-BT_RS01510	BT_RS01510	BT_RS01510	BT0308,BT_0308	39.2976	1.04321	0.00191764	0.00828023	-2.08196
gene-BT_RS01515	lpdA	BT_RS01515	BT0309,BT_0309	6517.13	-2.36809	4.54096e-07	7.94583e-06	-5.09986
gene-BT_RS01520	BT_RS01520	BT_RS01520	BT0310,BT_0310	990.844	-2.02964	4.81524e-08	1.14197e-06	-5.94235
gene-BT_RS01525	BT_RS01525	BT_RS01525	BT0311,BT_0311	10360.8	-2.15668	1.85323e-05	0.000184612	-3.73374
gene-BT_RS01530	BT_RS01530	BT_RS01530	BT0312,BT_0312	17547.3	-1.69756	0.00175759	0.00770307	-2.11334
gene-BT_RS01535	BT_RS01535	BT_RS01535	BT0313,BT_0313	9721.61	-2.55217	4.20831e-07	7.47575e-06	-5.12635
gene-BT_RS01540	prmA	BT_RS01540	BT0314,BT_0314	350.459	-0.803321	0.0189144	0.0486605	-1.31282
gene-BT_RS01545	BT_RS01545	BT_RS01545	BT0315,BT_0315	25331.8	-1.32903	0.0293567	0.0681441	-1.16657
gene-BT_RS01550	BT_RS01550	BT_RS01550	BT0316,BT_0316	46410.6	-1.64493	0.00712385	0.0229299	-1.6396
gene-BT_RS01555	BT_RS01555	BT_RS01555	BT0317,BT_0317	40377.8	0.920191	0.116457	0.201813	-0.69505
gene-BT_RS01565	BT_RS01565	BT_RS01565	BT0320,BT_0320	2341.67	0.467151	0.128261	0.21838	-0.660788
gene-BT_RS01570	BT_RS01570	BT_RS01570	BT0321,BT_0321	573.309	0.549791	0.086781	0.159874	-0.796222
gene-BT_RS01575	BT_RS01575	BT_RS01575	BT0322,BT_0322	1885.63	-0.482865	0.018547	0.0480596	-1.31822
gene-BT_RS01580	BT_RS01580	BT_RS01580	BT0323,BT_0323	815.333	-0.410684	0.196307	0.306014	-0.514259
gene-BT_RS01585	BT_RS01585	BT_RS01585	BT0324,BT_0324	289.493	-0.689238	0.236462	0.352842	-0.452419
gene-BT_RS01590	BT_RS01590	BT_RS01590	BT0325,BT_0325	443.401	-1.13369	0.0978384	0.175876	-0.754794
gene-BT_RS01595	BT_RS01595	BT_RS01595	BT0326,BT_0326	870.103	-2.3071	0.00139207	0.00644575	-2.19073
gene-BT_RS01600	BT_RS01600	BT_RS01600	BT0327,BT_0327	180.536	0.317917	0.302123	0.428773	-0.367773
gene-BT_RS01605	BT_RS01605	BT_RS01605	BT0328,BT_0328	850.539	-0.00611603	0.976418	0.98485	-0.00662986
gene-BT_RS01610	BT_RS01610	BT_RS01610	BT0329,BT_0329	733.607	0.659698	0.0179611	0.0470636	-1.32731
gene-BT_RS01615	BT_RS01615	BT_RS01615	BT0330,BT_0330	994.495	1.09264	0.0109575	0.0321567	-1.49273
gene-BT_RS24310	BT_RS24310	BT_RS24310		420.61	1.52115	0.00177838	0.00778688	-2.10864
gene-BT_RS01625	BT_RS01625	BT_RS01625	BT0333,BT_0333	231.962	0.882353	0.0036158	0.0136454	-1.86501
gene-BT_RS01630	BT_RS01630	BT_RS01630	BT0334,BT_0334	84.2325	-0.461151	0.126758	0.216373	-0.664797
gene-BT_RS01635	BT_RS01635	BT_RS01635	BT0335,BT_0335	176.465	0.21146	0.406372	0.531654	-0.274371
gene-BT_RS01640	BT_RS01640	BT_RS01640	BT0336,BT_0336	116.608	0.0512613	0.829957	0.883472	-0.0538074
gene-BT_RS01645	BT_RS01645	BT_RS01645	BT0337,BT_0337	59.324	0.256203	0.440145	0.563077	-0.249433
gene-BT_RS01650	BT_RS01650	BT_RS01650	BT0338,BT_0338	4.46606	-0.78395	0.362044	0.488592	-0.311054
gene-BT_RS01655	BT_RS01655	BT_RS01655	BT0339,BT_0339	4.70093	-0.0772286	0.920124	0.949711	-0.0224088
gene-BT_RS01660	BT_RS01660	BT_RS01660	BT0340,BT_0340	8.70492	-0.597391	0.390342	0.51667	-0.286787
gene-BT_RS01665	BT_RS01665	BT_RS01665	BT0341,BT_0341	3.40726	0.587405	0.438755	0.561607	-0.250567
gene-BT_RS01670	BT_RS01670	BT_RS01670	BT0342,BT_0342	9.37245	-0.223514	0.65125	0.752198	-0.123668
gene-BT_RS01675	BT_RS01675	BT_RS01675	BT0343,BT_0343	33.8245	-1.23789	0.0192438	0.0493181	-1.30699
gene-BT_RS01680	BT_RS01680	BT_RS01680	BT0344,BT_0344	1195.13	0.606894	0.005409	0.0185514	-1.73162
gene-BT_RS01685	BT_RS01685	BT_RS01685	BT0345,BT_0345	1482.03	0.443299	0.119529	0.205762	-0.686634
gene-BT_RS01690	rpiB	BT_RS01690	BT0346,BT_0346	2774.09	-0.678122	0.00938639	0.0284144	-1.54646
gene-BT_RS01695	BT_RS01695	BT_RS01695	BT0347,BT_0347	7470.08	-0.491699	0.0408856	0.0883523	-1.05378
gene-BT_RS01700	BT_RS01700	BT_RS01700	BT0348,BT_0348	56.2056	1.5743	0.000298361	0.00192003	-2.71669
gene-BT_RS01705	BT_RS01705	BT_RS01705	BT0349,BT_0349	18.0042	2.23344	7.63462e-05	0.000610769	-3.21412
gene-BT_RS01710	BT_RS01710	BT_RS01710	BT0350,BT_0350	413.527	2.26219	0.000183083	0.00126956	-2.89635
gene-BT_RS01715	araA	BT_RS01715	BT0351,BT_0351	1035.7	1.44437	0.00102188	0.00499394	-2.30156
gene-BT_RS01720	BT_RS01720	BT_RS01720	BT0352,BT_0352	142.599	1.42231	0.00624665	0.0207799	-1.68236
gene-BT_RS01725	BT_RS01725	BT_RS01725	BT0353,BT_0353	213.952	1.68795	0.00252899	0.0102833	-1.98787
gene-BT_RS01730	BT_RS01730	BT_RS01730	BT0354,BT_0354	99.6649	2.02558	0.00241578	0.00990311	-2.00423
gene-BT_RS01735	BT_RS01735	BT_RS01735	BT0355,BT_0355	442.882	1.91872	0.00106096	0.00516726	-2.28674
gene-BT_RS01740	BT_RS01740	BT_RS01740	BT0356,BT_0356	568.067	1.21389	0.0178205	0.0468265	-1.32951
gene-BT_RS01745	BT_RS01745	BT_RS01745	BT0358,BT_0358	20.1208	-0.352762	0.492266	0.612607	-0.212818
gene-BT_RS01750	BT_RS01750	BT_RS01750	BT0359,BT_0359	11.7012	-0.439065	0.437104	0.559953	-0.251848
gene-BT_RS01755	BT_RS01755	BT_RS01755	BT0360,BT_0360	17.606	1.46621	0.0396046	0.0860618	-1.06519
gene-BT_RS01760	BT_RS01760	BT_RS01760	BT0361,BT_0361	11.039	1.26882	0.115749	0.200998	-0.696809
gene-BT_RS01765	BT_RS01765	BT_RS01765	BT0362,BT_0362	24.5897	1.6287	0.0235948	0.0578751	-1.23751
gene-BT_RS01770	BT_RS01770	BT_RS01770	BT0363,BT_0363	12.9272	2.22695	0.0174257	0.0460373	-1.33689
gene-BT_RS01775	BT_RS01775	BT_RS01775	BT0364,BT_0364	25.6012	1.0907	0.122207	0.209524	-0.678767
gene-BT_RS01780	BT_RS01780	BT_RS01780	BT0365,BT_0365	27.2017	0.0325555	0.952823	0.971047	-0.0127596
gene-BT_RS01785	BT_RS01785	BT_RS01785	BT0366,BT_0366	308.499	0.112778	0.547478	0.662991	-0.178492
gene-BT_RS01790	BT_RS01790	BT_RS01790	BT0367,BT_0367	3.27009	-1.08548	0.154888	0.254175	-0.594867
gene-BT_RS01795	BT_RS01795	BT_RS01795	BT0368,BT_0368	233.173	1.29674	3.80568e-07	6.91834e-06	-5.16
gene-BT_RS01800	BT_RS01800	BT_RS01800	BT0369,BT_0369	121.884	1.6541	3.66026e-06	4.80358e-05	-4.31844
gene-BT_RS01805	galK	BT_RS01805	BT0370,BT_0370	4704.72	2.01931	7.12708e-05	0.0005801	-3.2365
gene-BT_RS01810	BT_RS01810	BT_RS01810	BT0371,BT_0371	3880.6	1.69767	0.000332168	0.00207472	-2.68304
gene-BT_RS01815	BT_RS01815	BT_RS01815	BT0372,BT_0372	4712.38	0.416859	0.00951199	0.0287055	-1.54204
gene-BT_RS01820	BT_RS01820	BT_RS01820	BT0373,BT_0373	4322.43	0.429905	0.0598759	0.118421	-0.92657
gene-BT_RS01825	BT_RS01825	BT_RS01825	BT0374,BT_0374	4366.67	-0.81331	0.00402974	0.0147894	-1.83005
gene-BT_RS01835	BT_RS01835	BT_RS01835	BT0376,BT_0376	165.197	-1.3443	0.000183152	0.00126956	-2.89635
gene-BT_RS01840	BT_RS01840	BT_RS01840	BT0377,BT_0377	169.309	-0.364589	0.280003	0.404507	-0.393074
gene-BT_RS01845	BT_RS01845	BT_RS01845	BT0378,BT_0378	112.581	-0.120239	0.581579	0.6935	-0.158953
gene-BT_RS01850	BT_RS01850	BT_RS01850	BT0379,BT_0379	174.916	-0.170638	0.522175	0.639477	-0.194175
gene-BT_RS01855	BT_RS01855	BT_RS01855	BT0380,BT_0380	101.659	0.0461947	0.869206	0.913967	-0.0390696
gene-BT_RS01860	BT_RS01860	BT_RS01860	BT0381,BT_0381	101.043	0.128634	0.697698	0.789834	-0.102464
gene-BT_RS01865	BT_RS01865	BT_RS01865	BT0382,BT_0382	88.3652	-0.0187229	0.952161	0.970881	-0.0128338
gene-BT_RS01870	BT_RS01870	BT_RS01870	BT0383,BT_0383	137.709	-0.231839	0.414333	0.539661	-0.267879
gene-BT_RS01875	BT_RS01875	BT_RS01875	BT0384,BT_0384	93.6304	-1.21	0.000125903	0.00092633	-3.03323
gene-BT_RS01880	BT_RS01880	BT_RS01880	BT0385,BT_0385	99.9757	-1.3246	7.75031e-05	0.000618965	-3.20833
gene-BT_RS01885	BT_RS01885	BT_RS01885	BT0386,BT_0386	103.917	-1.53297	2.4099e-08	6.25503e-07	-6.20377
gene-BT_RS01890	BT_RS01890	BT_RS01890	BT0387,BT_0387	45.4787	-1.7308	4.85771e-05	0.000426219	-3.37037
gene-BT_RS01895	BT_RS01895	BT_RS01895	BT0388,BT_0388	27.7454	-1.04296	0.00535155	0.0184248	-1.7346
gene-BT_RS01900	BT_RS01900	BT_RS01900	BT0389,BT_0389	10.6523	-1.23816	0.0251834	0.0605853	-1.21763
gene-BT_RS01905	BT_RS01905	BT_RS01905	BT0390,BT_0390	34.3061	-1.61111	0.000522992	0.00296531	-2.52793
gene-BT_RS01910	BT_RS01910	BT_RS01910	BT0391,BT_0391	55.5447	-1.55218	0.00031136	0.00199283	-2.70053
gene-BT_RS01915	BT_RS01915	BT_RS01915	BT0392,BT_0392	35.2434	-0.529183	0.139354	0.233574	-0.631575
gene-BT_RS01920	BT_RS01920	BT_RS01920	BT0393,BT_0393	16.1157	-0.598877	0.163489	0.264664	-0.577305
gene-BT_RS01925	BT_RS01925	BT_RS01925	BT0394,BT_0394	51.3413	-1.2226	0.000121435	0.000899123	-3.04618
gene-BT_RS01930	BT_RS01930	BT_RS01930	BT0396,BT_0396	17.4292	-1.27553	0.00603179	0.0202302	-1.694
gene-BT_RS01935	BT_RS01935	BT_RS01935	BT0397,BT_0397	20.6434	-0.335366	0.428488	0.551872	-0.258161
gene-BT_RS01940	BT_RS01940	BT_RS01940	BT0398,BT_0398	24.1525	-0.167779	0.707075	0.796397	-0.0988704
gene-BT_RS01950	BT_RS01950	BT_RS01950		310.267	-0.235023	0.330138	0.456063	-0.340975
gene-BT_RS01955	BT_RS01955	BT_RS01955		7.08327	-1.38033	0.0146391	0.0400199	-1.39772
gene-BT_RS01960	BT_RS01960	BT_RS01960		1.15073	-2.8747	0.0352313	0.078521	-1.10501
gene-BT_RS01965	BT_RS01965	BT_RS01965	BT0403,BT_0403	3.76592	-1.09183	0.171541	0.275599	-0.559723
gene-BT_RS01970	BT_RS01970	BT_RS01970	BT0404,BT_0404	6.0147	-1.86367	0.00570714	0.0193777	-1.7127
gene-BT_RS01975	BT_RS01975	BT_RS01975	BT0405,BT_0405	2.69781	-2.13559	0.036853	0.0812924	-1.08995
gene-BT_RS01980	BT_RS01980	BT_RS01980	BT0406,BT_0406	1673.16	-0.871874	0.00127854	0.00601813	-2.22054
gene-BT_RS01985	BT_RS01985	BT_RS01985	BT0407,BT_0407	26320.7	-2.34282	6.69596e-07	1.11329e-05	-4.95339
gene-BT_RS01990	BT_RS01990	BT_RS01990	BT0408,BT_0408	24401.1	-1.89084	1.68846e-06	2.41775e-05	-4.61659
gene-BT_RS01995	BT_RS01995	BT_RS01995	BT0409,BT_0409	3714.61	-1.63805	6.72237e-08	1.54714e-06	-5.81047
gene-BT_RS02000	BT_RS02000	BT_RS02000	BT0410,BT_0410	2963.63	-0.519842	0.000894393	0.00451741	-2.34511
gene-BT_RS02005	cysQ	BT_RS02005	BT0411,BT_0411	830.018	1.29837	4.04389e-07	7.23872e-06	-5.14034
gene-BT_RS02010	BT_RS02010	BT_RS02010	BT0412,BT_0412	580.111	2.20495	1.48025e-32	6.91571e-30	-29.1602
gene-BT_RS02015	cysC	BT_RS02015	BT0413,BT_0413	183.564	2.10251	1.87407e-11	1.10831e-09	-8.95534
gene-BT_RS02020	cysD	BT_RS02020	BT0414,BT_0414	220.921	2.78823	2.33461e-15	3.30524e-13	-12.4808
gene-BT_RS02025	cysN	BT_RS02025	BT0415,BT_0415	605.082	2.68922	3.59885e-16	6.86291e-14	-13.1635
gene-BT_RS02030	BT_RS02030	BT_RS02030	BT0416,BT_0416	415.278	2.64397	3.50534e-10	1.545e-08	-7.81107
gene-BT_RS02035	BT_RS02035	BT_RS02035	BT0417,BT_0417	446.213	0.553934	0.031598	0.0722947	-1.14089
gene-BT_RS02040	BT_RS02040	BT_RS02040	BT0418,BT_0418	35880.8	0.447532	0.0840524	0.156701	-0.804928
gene-BT_RS02045	ruvX	BT_RS02045	BT0419,BT_0419	294.815	-0.87425	0.00131486	0.00614326	-2.2116
gene-BT_RS02050	BT_RS02050	BT_RS02050	BT0420,BT_0420	1055.08	-1.00982	0.000141706	0.00102803	-2.988
gene-BT_RS02055	BT_RS02055	BT_RS02055	BT0421,BT_0421	609.496	0.1909	0.545454	0.661911	-0.1792
gene-BT_RS02060	thrS	BT_RS02060	BT0422,BT_0422	6407.48	0.287552	0.133394	0.225395	-0.647055
gene-BT_RS02065	BT_RS02065	BT_RS02065	BT0423,BT_0423	2510.75	-0.0911662	0.65114	0.752198	-0.123668
gene-BT_RS02070	rpmI	BT_RS02070	BT0424,BT_0424	621.879	-0.150643	0.497324	0.616149	-0.210314
gene-BT_RS02075	rplT	BT_RS02075	BT0425,BT_0425	2808.91	-0.133643	0.650232	0.75158	-0.124025
gene-BT_RS02080	BT_RS02080	BT_RS02080	BT0426,BT_0426	248.938	-1.50302	0.000638344	0.00347998	-2.45842
gene-BT_RS02085	xpt	BT_RS02085	BT0427,BT_0427	46.6466	0.847548	0.0126739	0.0359861	-1.44387
gene-BT_RS02090	BT_RS02090	BT_RS02090	BT0428,BT_0428	388.872	1.25249	0.00109597	0.00528962	-2.27658
gene-BT_RS02095	BT_RS02095	BT_RS02095	BT0429,BT_0429	273.841	0.931793	0.0425791	0.0911685	-1.04016
gene-BT_RS02100	BT_RS02100	BT_RS02100	BT0430,BT_0430	685.242	1.1872	0.0131305	0.0369312	-1.43261
gene-BT_RS02105	mltG	BT_RS02105	BT0431,BT_0431	22.6879	1.04905	0.00481857	0.0169777	-1.77012
gene-BT_RS02110	BT_RS02110	BT_RS02110	BT0432,BT_0432	15.9286	1.02116	0.0589211	0.116842	-0.932401
gene-BT_RS02115	BT_RS02115	BT_RS02115	BT_t02	20.5629	0.132066	0.720244	0.807471	-0.0928731
gene-BT_RS02120	BT_RS02120	BT_RS02120	BT0433,BT_0433	2366.23	-0.369103	0.150064	0.247913	-0.605701
gene-BT_RS02125	BT_RS02125	BT_RS02125	BT0434,BT_0434	378.653	-1.5877	2.28693e-08	5.96902e-07	-6.2241
gene-BT_RS02130	BT_RS02130	BT_RS02130	BT0435,BT_0435	546.608	-1.01088	4.41608e-05	0.000394114	-3.40438
gene-BT_RS02135	BT_RS02135	BT_RS02135	BT0436,BT_0436	316.588	-0.460092	0.0875051	0.160828	-0.793639
gene-BT_RS02140	BT_RS02140	BT_RS02140	BT0437,BT_0437	114.305	-0.164608	0.68234	0.777724	-0.109174
gene-BT_RS02145	BT_RS02145	BT_RS02145	BT0438,BT_0438	112.545	0.0938479	0.778145	0.851109	-0.0700147
gene-BT_RS02150	BT_RS02150	BT_RS02150	BT0439,BT_0439	381.661	0.6211	0.174865	0.279593	-0.553473
gene-BT_RS02155	BT_RS02155	BT_RS02155	BT0440,BT_0440	189.815	0.914759	0.067748	0.131118	-0.882338
gene-BT_RS02160	BT_RS02160	BT_RS02160	BT0441,BT_0441	186.797	0.670005	0.121661	0.208685	-0.680509
gene-BT_RS02165	BT_RS02165	BT_RS02165	BT0442,BT_0442	223.018	0.691888	0.100289	0.179314	-0.746385
gene-BT_RS02170	BT_RS02170	BT_RS02170		11.0475	0.726745	0.184972	0.291857	-0.534831
gene-BT_RS02175	BT_RS02175	BT_RS02175	BT0443,BT_0443	9.46366	-0.478429	0.329057	0.455827	-0.3412
gene-BT_RS02180	BT_RS02180	BT_RS02180	BT0444,BT_0444	80.8893	1.05742	0.00178966	0.00781331	-2.10716
gene-BT_RS02185	BT_RS02185	BT_RS02185	BT0445,BT_0445	92.9258	0.592446	0.149249	0.24683	-0.607603
gene-BT_RS02190	BT_RS02190	BT_RS02190	BT0446,BT_0446	22.2035	0.638107	0.0919123	0.167675	-0.775533
gene-BT_RS02195	BT_RS02195	BT_RS02195	BT0447,BT_0447	59.069	1.22602	0.0128814	0.0364518	-1.43828
gene-BT_RS02200	BT_RS02200	BT_RS02200	BT0448,BT_0448	26.7005	1.2153	0.026863	0.0637077	-1.19581
gene-BT_RS02205	BT_RS02205	BT_RS02205	BT0449,BT_0449	263.234	0.314845	0.363123	0.489613	-0.310147
gene-BT_RS02210	BT_RS02210	BT_RS02210	BT0450,BT_0450	253.482	0.525695	0.238742	0.355678	-0.448944
gene-BT_RS02215	BT_RS02215	BT_RS02215	BT0451,BT_0451	252.384	0.653176	0.11827	0.204347	-0.689631
gene-BT_RS02220	BT_RS02220	BT_RS02220	BT0452,BT_0452	483.223	0.369951	0.331068	0.456942	-0.340139
gene-BT_RS02225	BT_RS02225	BT_RS02225	BT0453,BT_0453	129.68	0.246974	0.536388	0.653627	-0.18467
gene-BT_RS02235	BT_RS02235	BT_RS02235	BT0455,BT_0455	570.039	0.697545	0.0388103	0.0849748	-1.07071
gene-BT_RS02240	BT_RS02240	BT_RS02240	BT0456,BT_0456	161.998	1.39726	0.000590267	0.0032791	-2.48424
gene-BT_RS02245	BT_RS02245	BT_RS02245	BT0457,BT_0457	131.401	1.06303	0.00521489	0.018101	-1.7423
gene-BT_RS02250	BT_RS02250	BT_RS02250	BT0458,BT_0458	2350.19	0.0515314	0.828774	0.882615	-0.0542285
gene-BT_RS02255	BT_RS02255	BT_RS02255	BT0459,BT_0459	4582.98	1.01089	0.0194196	0.049687	-1.30376
gene-BT_RS02260	BT_RS02260	BT_RS02260	BT0460,BT_0460	424.718	1.4478	0.00504358	0.0176639	-1.75291
gene-BT_RS02265	BT_RS02265	BT_RS02265	BT0461,BT_0461	479.82	1.34114	0.00724251	0.0232238	-1.63407
gene-BT_RS02270	BT_RS02270	BT_RS02270	BT0462,BT_0462	106.528	-2.30607	1.05641e-09	4.11296e-08	-7.38585
gene-BT_RS02275	rfbA	BT_RS02275	BT0463,BT_0463	46.0661	-2.81917	1.03101e-09	4.04779e-08	-7.39278
gene-BT_RS02280	rfbC	BT_RS02280	BT0464,BT_0464	17.177	-3.5868	1.93907e-08	5.11826e-07	-6.29088
gene-BT_RS02285	rfbD	BT_RS02285	BT0465,BT_0465	45.8619	-2.55941	1.35492e-12	1.05503e-10	-9.97674
gene-BT_RS02290	rfbB	BT_RS02290	BT0466,BT_0466	55.4347	-2.45246	1.66357e-11	1.02266e-09	-8.99027
gene-BT_RS02295	BT_RS02295	BT_RS02295	BT0467,BT_0467	68.7738	-3.34114	2.21251e-13	2.02684e-11	-10.6932
gene-BT_RS02300	BT_RS02300	BT_RS02300	BT0468,BT_0468	41.7528	-3.81288	7.64853e-13	6.49708e-11	-10.1873
gene-BT_RS02305	BT_RS02305	BT_RS02305	BT0469,BT_0469	25.8638	-3.38952	2.36555e-11	1.34779e-09	-8.87038
gene-BT_RS02310	BT_RS02310	BT_RS02310	BT0470,BT_0470	28.2142	-2.22126	3.40411e-08	8.37052e-07	-6.07725
gene-BT_RS02315	BT_RS02315	BT_RS02315	BT0471,BT_0471	39.8291	-1.69959	4.08425e-06	5.2422e-05	-4.28049
gene-BT_RS02320	BT_RS02320	BT_RS02320	BT0472,BT_0472	21.9346	-2.36571	6.31482e-06	7.50709e-05	-4.12453
gene-BT_RS02325	BT_RS02325	BT_RS02325	BT0473,BT_0473	20.9949	-2.53383	4.24384e-06	5.41727e-05	-4.26622
gene-BT_RS02330	BT_RS02330	BT_RS02330	BT0474,BT_0474	48.8722	-2.34127	5.32437e-11	2.73357e-09	-8.56327
gene-BT_RS02335	BT_RS02335	BT_RS02335	BT0475,BT_0475	25.374	-1.65676	5.29928e-05	0.000457545	-3.33957
gene-BT_RS02340	BT_RS02340	BT_RS02340	BT0476,BT_0476	102.35	-1.92901	8.51429e-07	1.35302e-05	-4.8687
gene-BT_RS02345	gmhB	BT_RS02345	BT0477,BT_0477	12.7635	-1.66511	0.00101039	0.00495333	-2.3051
gene-BT_RS02350	BT_RS02350	BT_RS02350	BT0478,BT_0478	28.2653	-1.58167	0.00181109	0.00788992	-2.10293
gene-BT_RS02355	BT_RS02355	BT_RS02355	BT0479,BT_0479	16.5471	-1.30258	0.0068303	0.0222223	-1.65321
gene-BT_RS02360	BT_RS02360	BT_RS02360	BT0480,BT_0480	23.1699	-2.02314	0.000147973	0.00106707	-2.97181
gene-BT_RS02365	BT_RS02365	BT_RS02365	BT0481,BT_0481	13.5069	-1.37915	0.00147095	0.00673091	-2.17193
gene-BT_RS02370	BT_RS02370	BT_RS02370	BT0482,BT_0482	59.7612	-1.33869	0.00305033	0.0119256	-1.92352
gene-BT_RS02375	BT_RS02375	BT_RS02375	BT0483,BT_0483	5747.84	0.147105	0.809718	0.871057	-0.0599533
gene-BT_RS02380	BT_RS02380	BT_RS02380	BT0484,BT_0484	5029.59	-0.0970177	0.853643	0.903338	-0.0441497
gene-BT_RS02385	BT_RS02385	BT_RS02385	BT0485,BT_0485	28.8871	0.135179	0.715347	0.80353	-0.0949979
gene-BT_RS02390	BT_RS02390	BT_RS02390	BT0486,BT_0486	1003.99	-0.486176	0.278599	0.403204	-0.394475
gene-BT_RS02395	BT_RS02395	BT_RS02395	BT0487,BT_0487	915.033	-0.567192	0.131808	0.223199	-0.651308
gene-BT_RS02400	BT_RS02400	BT_RS02400	BT0488,BT_0488	1104.3	-0.779978	3.80393e-06	4.93666e-05	-4.30657
gene-BT_RS02405	BT_RS02405	BT_RS02405	BT0489,BT_0489	711.968	-0.568624	0.0075794	0.0240727	-1.61848
gene-BT_RS02410	BT_RS02410	BT_RS02410	BT0490,BT_0490	323.41	-3.0451	8.9121e-15	1.04093e-12	-11.9826
gene-BT_RS02415	BT_RS02415	BT_RS02415	BT0491,BT_0491	0
gene-BT_RS02420	BT_RS02420	BT_RS02420	BT0492,BT_0492	0.814786	-0.685381	0.648299	0.750459	-0.124673
gene-BT_RS02425	BT_RS02425	BT_RS02425	BT0493,BT_0493	6.41473	-1.5571	0.0393304	0.085705	-1.06699
gene-BT_RS02435	BT_RS02435	BT_RS02435	BT0496,BT_0496	0.978756	1.83573	0.269873	0.393103	-0.405494
gene-BT_RS02440	BT_RS02440	BT_RS02440	BT0497,BT_0497	0.671731	0.561331	0.711017	0.800065	-0.0968748
gene-BT_RS02445	BT_RS02445	BT_RS02445	BT0498,BT_0498	3.13969	-0.51514	0.529877	0.647381	-0.18884
gene-BT_RS02450	BT_RS02450	BT_RS02450	BT0499,BT_0499	1250.21	-1.40968	0.000109801	0.00082607	-3.08298
gene-BT_RS02455	BT_RS02455	BT_RS02455	BT0500,BT_0500	227.567	-0.566409	0.0610238	0.120198	-0.920103
gene-BT_RS02460	BT_RS02460	BT_RS02460	BT0501,BT_0501	49.1929	0.187967	0.600062	0.710643	-0.148348
gene-BT_RS02465	BT_RS02465	BT_RS02465	BT0502,BT_0502	87.6885	0.583403	0.131348	0.222582	-0.652509
gene-BT_RS02470	BT_RS02470	BT_RS02470	BT0503,BT_0503	1209.06	-1.41818	0.0237978	0.0581503	-1.23545
gene-BT_RS02475	BT_RS02475	BT_RS02475	BT0504,BT_0504	4996.25	-0.544782	0.496081	0.615425	-0.210825
gene-BT_RS02485	BT_RS02485	BT_RS02485	BT0505,BT_0505	41.9628	0.27884	0.562528	0.675785	-0.170191
gene-BT_RS02490	BT_RS02490	BT_RS02490	BT0506,BT_0506	443.329	0.968713	0.0627316	0.122886	-0.910499
gene-BT_RS02495	BT_RS02495	BT_RS02495	BT0507,BT_0507	59.6228	0.705388	0.193101	0.302133	-0.519802
gene-BT_RS02500	BT_RS02500	BT_RS02500	BT0508,BT_0508	17.0656	0.93171	0.192873	0.301877	-0.52017
gene-BT_RS02505	BT_RS02505	BT_RS02505	BT0509,BT_0509	37.3023	-0.0172166	0.980947	0.987712	-0.00536956
gene-BT_RS02510	BT_RS02510	BT_RS02510	BT0510,BT_0510	336.564	0.272057	0.331774	0.457491	-0.339617
gene-BT_RS02515	BT_RS02515	BT_RS02515	BT0511,BT_0511	657.296	-0.306632	0.235313	0.351577	-0.45398
gene-BT_RS02520	BT_RS02520	BT_RS02520	BT0512,BT_0512	17.9695	-0.0781396	0.925532	0.953153	-0.0208373
gene-BT_RS02525	BT_RS02525	BT_RS02525	BT0513,BT_0513	35.8307	-0.439967	0.502307	0.619856	-0.207709
gene-BT_RS02530	BT_RS02530	BT_RS02530	BT0514,BT_0514	246.352	-0.390811	0.371179	0.498032	-0.302743
gene-BT_RS02535	BT_RS02535	BT_RS02535	BT0515,BT_0515	738.298	-2.11507	4.3067e-08	1.03716e-06	-5.98415
gene-BT_RS02540	BT_RS02540	BT_RS02540	BT0516,BT_0516	21.567	0.25235	0.57195	0.684816	-0.164426
gene-BT_RS02545	fldA	BT_RS02545	BT0517,BT_0517	12.0388	0.433256	0.2982	0.424753	-0.371863
gene-BT_RS02550	BT_RS02550	BT_RS02550	BT0518,BT_0518	1667.79	0.669659	7.37503e-06	8.57916e-05	-4.06656
gene-BT_RS02555	BT_RS02555	BT_RS02555	BT0519,BT_0519	140.676	-0.175879	0.359653	0.486339	-0.313061
gene-BT_RS02560	BT_RS02560	BT_RS02560	BT0520,BT_0520	42.5342	0.532022	0.191605	0.300194	-0.522598
gene-BT_RS02565	BT_RS02565	BT_RS02565	BT0521,BT_0521	24.0032	0.991882	0.162193	0.262838	-0.580311
gene-BT_RS02570	BT_RS02570	BT_RS02570	BT0522,BT_0522	21.269	0.207841	0.739515	0.822819	-0.0846958
gene-BT_RS02575	BT_RS02575	BT_RS02575	BT0523,BT_0523	394.716	-0.407389	0.28941	0.414635	-0.382334
gene-BT_RS02580	BT_RS02580	BT_RS02580	BT0524,BT_0524	406.309	-0.512535	0.129138	0.219474	-0.658617
gene-BT_RS02585	BT_RS02585	BT_RS02585	BT0525,BT_0525	371.802	-1.70739	7.65477e-11	3.80458e-09	-8.41969
gene-BT_RS02590	BT_RS02590	BT_RS02590	BT0526,BT_0526	261.808	1.1592	0.00161572	0.00720902	-2.14212
gene-BT_RS02595	BT_RS02595	BT_RS02595	BT0527,BT_0527	20.2538	-0.610794	0.141768	0.236608	-0.62597
gene-BT_RS02600	BT_RS02600	BT_RS02600	BT0528,BT_0528	7.46758	0.819518	0.222119	0.335643	-0.474122
gene-BT_RS02605	trpC	BT_RS02605	BT0529,BT_0529	20.979	-0.550065	0.151624	0.249607	-0.602743
gene-BT_RS02610	trpD	BT_RS02610	BT0530,BT_0530	27.2111	-1.20609	0.000691137	0.00366775	-2.4356
gene-BT_RS02615	BT_RS02615	BT_RS02615	BT0531,BT_0531	11.0789	-0.260207	0.646247	0.748826	-0.125619
gene-BT_RS02620	BT_RS02620	BT_RS02620	BT0532,BT_0532	26.7387	-0.124347	0.793186	0.859607	-0.0657
gene-BT_RS02625	trpB	BT_RS02625	BT0533,BT_0533	16.2626	-1.11782	0.0101405	0.0301569	-1.52061
gene-BT_RS24315	BT_RS24315	BT_RS24315		332.001	-1.90831	1.6764e-10	7.83212e-09	-8.10612
gene-BT_RS02630	BT_RS02630	BT_RS02630	BT0535,BT_0535	10060.3	-0.966356	0.000180125	0.0012523	-2.90229
gene-BT_RS02640	BT_RS02640	BT_RS02640	BT0539,BT_0539	1077.75	-0.167586	0.539433	0.65631	-0.182891
gene-BT_RS02645	BT_RS02645	BT_RS02645	BT0540,BT_0540	427.355	-0.537775	0.0865578	0.159604	-0.796957
gene-BT_RS02650	BT_RS02650	BT_RS02650	BT0541,BT_0541	492.634	-0.443524	0.33516	0.460009	-0.337234
gene-BT_RS02655	BT_RS02655	BT_RS02655	BT0542,BT_0542	6826.94	-1.86616	7.70579e-09	2.29308e-07	-6.63958
gene-BT_RS02660	BT_RS02660	BT_RS02660	BT0543,BT_0543	23.4422	0.351133	0.629708	0.73565	-0.133329
gene-BT_RS02665	BT_RS02665	BT_RS02665	BT0544,BT_0544	4.52732	-1.35257	0.0485899	0.100717	-0.996896
gene-BT_RS02670	BT_RS02670	BT_RS02670	BT0545,BT_0545	13.4725	-1.31227	0.00336735	0.0128637	-1.89064
gene-BT_RS02675	BT_RS02675	BT_RS02675	BT0546,BT_0546	25.1039	-0.351925	0.384479	0.510743	-0.291797
gene-BT_RS02680	BT_RS02680	BT_RS02680	BT0547,BT_0547	97.8461	-0.332881	0.496547	0.615676	-0.210648
gene-BT_RS02685	BT_RS02685	BT_RS02685	BT0548,BT_0548	53.6285	-1.23742	0.00461592	0.0164874	-1.78285
gene-BT_RS02690	BT_RS02690	BT_RS02690	BT0549,BT_0549	1003.65	-2.93766	3.57779e-14	3.79896e-12	-11.4203
gene-BT_RS02695	BT_RS02695	BT_RS02695	BT0550,BT_0550	1422.45	0.0514499	0.730298	0.81456	-0.0890768
gene-BT_RS02700	asnB	BT_RS02700	BT0551,BT_0551	4.19661	-0.994006	0.231225	0.347024	-0.459641
gene-BT_RS02705	BT_RS02705	BT_RS02705	BT0552,BT_0552	1.25508	-0.822259	0.538455	0.655462	-0.183453
gene-BT_RS02710	gltB	BT_RS02710	BT0553,BT_0553	8.49831	-0.884622	0.093941	0.170311	-0.768757
gene-BT_RS02715	glmS	BT_RS02715	BT0554,BT_0554	264.439	-0.429007	0.113101	0.197535	-0.704356
gene-BT_RS02720	BT_RS02720	BT_RS02720	BT0555,BT_0555	1199.53	-1.21723	9.888e-05	0.00075239	-3.12356
gene-BT_RS02725	carA	BT_RS02725	BT0556,BT_0556	713.028	-0.818549	0.0245221	0.0593304	-1.22672
gene-BT_RS02730	carB	BT_RS02730	BT0557,BT_0557	2173.92	-0.841198	0.00309883	0.0120671	-1.9184
gene-BT_RS02735	BT_RS02735	BT_RS02735	BT0558,BT_0558	759.848	0.91553	6.13876e-08	1.42688e-06	-5.84561
gene-BT_RS02740	BT_RS02740	BT_RS02740	BT0559,BT_0559	134.81	-0.204919	0.418783	0.544091	-0.264328
gene-BT_RS02745	BT_RS02745	BT_RS02745	BT0560,BT_0560	143.549	0.166471	0.450429	0.572471	-0.242247
gene-BT_RS02750	BT_RS02750	BT_RS02750	BT0561,BT_0561	150.321	0.0325567	0.914033	0.945189	-0.0244814
gene-BT_RS02755	BT_RS02755	BT_RS02755	BT0562,BT_0562	175.268	0.559836	0.0523329	0.106536	-0.972505
gene-BT_RS02760	BT_RS02760	BT_RS02760	BT0563,BT_0563	61.7619	0.661194	0.0588264	0.116775	-0.932652
gene-BT_RS02765	BT_RS02765	BT_RS02765	BT0564,BT_0564	49.9958	0.533391	0.0651738	0.126713	-0.897178
gene-BT_RS02770	BT_RS02770	BT_RS02770	BT0565,BT_0565	140810	-3.03294	0.00106508	0.00517259	-2.28629
gene-BT_RS02775	BT_RS02775	BT_RS02775	BT0566,BT_0566	139.167	1.14105	0.0279339	0.0656474	-1.18278
gene-BT_RS02780	BT_RS02780	BT_RS02780	BT0567,BT_0567	88.8774	0.620741	0.122811	0.210267	-0.67723
gene-BT_RS02785	BT_RS02785	BT_RS02785	BT0568,BT_0568	245.789	-0.552864	0.018128	0.0473138	-1.32501
gene-BT_RS02790	BT_RS02790	BT_RS02790	BT0569,BT_0569	107.154	1.2069	0.00357182	0.0135012	-1.86963
gene-BT_RS02795	uvrB	BT_RS02795	BT0570,BT_0570	611.472	0.256002	0.427718	0.551255	-0.258647
gene-BT_RS02800	BT_RS02800	BT_RS02800	BT0571,BT_0571	571.403	0.631362	0.00657168	0.0215308	-1.66694
gene-BT_RS02805	BT_RS02805	BT_RS02805	BT0572,BT_0572	731.875	1.11935	0.00389438	0.0143717	-1.84249
gene-BT_RS02810	bamD	BT_RS02810	BT0573,BT_0573	1053.52	0.184341	0.209293	0.320386	-0.494327
gene-BT_RS02815	BT_RS02815	BT_RS02815	BT0574,BT_0574	1463.59	0.87336	0.00202248	0.00858392	-2.06631
gene-BT_RS02820	BT_RS02820	BT_RS02820	BT0575,BT_0575	196.999	1.43979	0.000437582	0.0025651	-2.5909
gene-BT_RS02825	BT_RS02825	BT_RS02825	BT0576,BT_0576	186.743	0.201791	0.511889	0.62952	-0.20099
gene-BT_RS02830	BT_RS02830	BT_RS02830	BT0577,BT_0577	718.866	0.358939	0.131651	0.223014	-0.651667
gene-BT_RS02835	uvrA	BT_RS02835	BT0578,BT_0578	969.331	0.167068	0.443042	0.566008	-0.247178
gene-BT_RS02840	ybaK	BT_RS02840	BT0579,BT_0579	104.247	0.134337	0.630587	0.735974	-0.133138
gene-BT_RS02845	BT_RS02845	BT_RS02845	BT0580,BT_0580	1215.02	1.18631	0.00791238	0.0249438	-1.60304
gene-BT_RS02850	BT_RS02850	BT_RS02850	BT0581,BT_0581	47.8527	-0.494631	0.150457	0.248299	-0.605025
gene-BT_RS02855	BT_RS02855	BT_RS02855	BT0582,BT_0582	84.9208	-0.312462	0.497568	0.616288	-0.210216
gene-BT_RS02860	BT_RS02860	BT_RS02860	BT0583,BT_0583	376.68	0.0681073	0.842285	0.893948	-0.048688
gene-BT_RS02865	BT_RS02865	BT_RS02865	BT0584,BT_0584	1589.8	-1.11156	0.0180265	0.0471556	-1.32647
gene-BT_RS02870	BT_RS02870	BT_RS02870	BT0585,BT_0585	533.698	-1.25676	1.42628e-05	0.000149407	-3.82563
gene-BT_RS02875	BT_RS02875	BT_RS02875	BT0586,BT_0586	3084.32	-1.57331	1.43443e-11	9.18035e-10	-9.03714
gene-BT_RS02880	BT_RS02880	BT_RS02880	BT0587,BT_0587	1085.17	1.09853	8.14713e-10	3.28133e-08	-7.48395
gene-BT_RS02885	bexA	BT_RS02885	BT0588,BT_0588	24.5978	0.697422	0.140703	0.235362	-0.628264
gene-BT_RS02890	yidC	BT_RS02890	BT0589,BT_0589	630.573	1.30767	0.000401793	0.00239131	-2.62136
gene-BT_RS02895	BT_RS02895	BT_RS02895	BT0590,BT_0590	662.282	1.7689	1.27143e-05	0.000135003	-3.86966
gene-BT_RS02900	BT_RS02900	BT_RS02900	BT0591,BT_0591	1629.46	0.2128	0.332799	0.458384	-0.338771
gene-BT_RS02905	BT_RS02905	BT_RS02905	BT0592,BT_0592	1.06538	2.01629	0.195384	0.305193	-0.515426
gene-BT_RS02910	BT_RS02910	BT_RS02910	BT0593,BT_0593	2.01442	0.228651	0.84142	0.893245	-0.0490296
gene-BT_RS02915	BT_RS02915	BT_RS02915	BT0594,BT_0594	0.51781	0.193779	0.925611	0.953153	-0.0208373
gene-BT_RS02920	BT_RS02920	BT_RS02920	BT0595,BT_0595	36.2698	0.637527	0.141044	0.235762	-0.627526
gene-BT_RS02925	BT_RS02925	BT_RS02925	BT0596,BT_0596	565.802	0.0896958	0.740942	0.824013	-0.0840658
gene-BT_RS02930	BT_RS02930	BT_RS02930	BT0597,BT_0597	300.864	0.0782499	0.781933	0.851957	-0.0695823
gene-BT_RS02935	BT_RS02935	BT_RS02935	BT0598,BT_0598	331.168	0.699305	0.0014178	0.00655187	-2.18363
gene-BT_RS02940	BT_RS02940	BT_RS02940	BT0599,BT_0599	854.764	0.294936	0.213122	0.324652	-0.488582
gene-BT_RS02945	BT_RS02945	BT_RS02945	BT0600,BT_0600	185.846	0.921715	0.0019386	0.00833437	-2.07913
gene-BT_RS02950	wecB	BT_RS02950	BT0601,BT_0601	395.989	1.83761	5.30799e-05	0.000457545	-3.33957
gene-BT_RS02955	BT_RS02955	BT_RS02955	BT0602,BT_0602	482.328	2.18775	1.23061e-05	0.000131565	-3.88086
gene-BT_RS02960	BT_RS02960	BT_RS02960	BT0603,BT_0603	180.711	1.06358	0.000281339	0.00181837	-2.74032
gene-BT_RS02965	BT_RS02965	BT_RS02965	BT0604,BT_0604	92.3268	0.991889	0.000672337	0.00360463	-2.44314
gene-BT_RS02970	BT_RS02970	BT_RS02970	BT0605,BT_0605	110.686	0.229314	0.308137	0.434667	-0.361844
gene-BT_RS02975	BT_RS02975	BT_RS02975	BT0606,BT_0606	79.6866	0.42424	0.0916978	0.167479	-0.776039
gene-BT_RS02980	BT_RS02980	BT_RS02980	BT0607,BT_0607	81.7442	0.544389	0.0632075	0.123559	-0.908126
gene-BT_RS02985	BT_RS02985	BT_RS02985	BT0608,BT_0608	216.243	0.714397	0.00143306	0.00658982	-2.18113
gene-BT_RS02995	BT_RS02995	BT_RS02995	BT0609,BT_0609	116.298	0.437484	0.0861529	0.159278	-0.797843
gene-BT_RS03000	BT_RS03000	BT_RS03000	BT0610,BT_0610	119.37	1.02848	0.000383216	0.00231316	-2.63579
gene-BT_RS03010	BT_RS03010	BT_RS03010	BT0611,BT_0611	35.1933	0.508614	0.083783	0.156339	-0.805932
gene-BT_RS03015	BT_RS03015	BT_RS03015	BT0612,BT_0612	348.364	0.943305	0.00292636	0.0115084	-1.93899
gene-BT_RS03020	BT_RS03020	BT_RS03020	BT0613,BT_0613	127.831	0.971451	0.000419553	0.00248121	-2.60534
gene-BT_RS03025	BT_RS03025	BT_RS03025	BT0614,BT_0614	420.353	0.886646	0.00516498	0.0179865	-1.74505
gene-BT_RS03030	BT_RS03030	BT_RS03030	BT0615,BT_0615	101.441	-1.84898	1.83096e-06	2.59219e-05	-4.58633
gene-BT_RS03035	BT_RS03035	BT_RS03035		2.3177	-1.26128	0.178811	0.2846	-0.545766
gene-BT_RS03040	BT_RS03040	BT_RS03040	BT0616,BT_0616	30.5531	-0.069963	0.871504	0.915187	-0.03849
gene-BT_RS03045	BT_RS03045	BT_RS03045	BT0617,BT_0617	83.1848	1.77772	0.00195029	0.00836704	-2.07743
gene-BT_RS03050	rsxC	BT_RS03050	BT0618,BT_0618	151.563	2.30561	3.84587e-06	4.97726e-05	-4.30301
gene-BT_RS03055	BT_RS03055	BT_RS03055	BT0619,BT_0619	90.2701	1.11558	0.00674798	0.0220004	-1.65757
gene-BT_RS03060	BT_RS03060	BT_RS03060	BT0620,BT_0620	70.5949	2.66663	6.99681e-08	1.59459e-06	-5.79735
gene-BT_RS03065	BT_RS03065	BT_RS03065	BT0621,BT_0621	74.4428	1.19356	0.0187153	0.0483617	-1.3155
gene-BT_RS03070	rsxA	BT_RS03070	BT0622,BT_0622	74.5527	1.40771	0.015251	0.0413298	-1.38374
gene-BT_RS03075	galE	BT_RS03075	BT0623,BT_0623	5031.15	0.384643	0.0727109	0.139624	-0.85504
gene-BT_RS03080	BT_RS03080	BT_RS03080	BT0624,BT_0624	200.443	1.14522	3.22298e-06	4.27777e-05	-4.36878
gene-BT_RS03085	dnaB	BT_RS03085	BT0625,BT_0625	390.276	0.526988	0.00526964	0.0182234	-1.73937
gene-BT_RS03090	BT_RS03090	BT_RS03090	BT0626,BT_0626	1248.04	1.04931	4.89052e-08	1.15397e-06	-5.93781
gene-BT_RS03095	BT_RS03095	BT_RS03095	BT0627,BT_0627	541.231	0.623712	0.00178005	0.0077869	-2.10864
gene-BT_RS03100	BT_RS03100	BT_RS03100	BT0628,BT_0628	66.6225	0.509616	0.119956	0.206346	-0.685404
gene-BT_RS03105	BT_RS03105	BT_RS03105	BT0629,BT_0629	1347.33	-0.894948	0.00576487	0.0195066	-1.70982
gene-BT_RS03110	xth	BT_RS03110	BT0630,BT_0630	877.24	0.093396	0.788744	0.85678	-0.0671307
gene-BT_RS03115	BT_RS03115	BT_RS03115	BT0631,BT_0631	456.998	0.0891576	0.777015	0.850367	-0.0703937
gene-BT_RS03120	BT_RS03120	BT_RS03120	BT_0631a	626.07	-1.00752	0.00023704	0.00157085	-2.80386
gene-BT_RS03125	lepA	BT_RS03125	BT0632,BT_0632	1759.14	-0.297612	0.174591	0.27925	-0.554007
gene-BT_RS03130	BT_RS03130	BT_RS03130	BT0633,BT_0633	1686.39	-1.36113	4.87026e-06	6.10023e-05	-4.21465
gene-BT_RS03135	nhaA	BT_RS03135	BT0634,BT_0634	586.667	-0.049859	0.900585	0.935839	-0.0287989
gene-BT_RS03140	BT_RS03140	BT_RS03140	BT0635,BT_0635	302.63	-1.26262	0.000364552	0.00222903	-2.65188
gene-BT_RS03145	BT_RS03145	BT_RS03145	BT0636,BT_0636	618.12	-0.690088	0.00129442	0.00606574	-2.21712
gene-BT_RS03150	rmuC	BT_RS03150	BT0637,BT_0637	186.078	0.152507	0.447744	0.569989	-0.244134
gene-BT_RS03155	map	BT_RS03155	BT0638,BT_0638	183.22	0.35616	0.159985	0.260163	-0.584754
gene-BT_RS03160	BT_RS03160	BT_RS03160	BT0639,BT_0639	8.65696	-1.22002	0.106564	0.188515	-0.724654
gene-BT_RS03165	BT_RS03165	BT_RS03165	BT0640,BT_0640	155.376	0.408399	0.0508544	0.104161	-0.982294
gene-BT_RS03170	BT_RS03170	BT_RS03170	BT0641,BT_0641	1410.24	-2.42815	2.85885e-07	5.32133e-06	-5.27398
gene-BT_RS03175	BT_RS03175	BT_RS03175	BT0642,BT_0642	278.879	0.000673855	0.997657	0.997887	-0.000918607
gene-BT_RS03180	rlmD	BT_RS03180	BT0643,BT_0643	530.404	0.02368	0.920235	0.949711	-0.0224088
gene-BT_RS03185	BT_RS03185	BT_RS03185	BT0644,BT_0644	5675.12	0.675475	0.0024349	0.00994393	-2.00244
gene-BT_RS03190	BT_RS03190	BT_RS03190	BT0645,BT_0645	1767.14	-0.19247	0.393233	0.519126	-0.284727
gene-BT_RS03195	BT_RS03195	BT_RS03195	BT0646,BT_0646	1496.3	-1.33484	8.9459e-08	1.95305e-06	-5.70929
gene-BT_RS03200	BT_RS03200	BT_RS03200	BT0647,BT_0647	483.182	0.0821318	0.772437	0.846744	-0.0722476
gene-BT_RS03205	BT_RS03205	BT_RS03205	BT0648,BT_0648	7.07434	-0.552941	0.329913	0.455888	-0.341142
gene-BT_RS03210	thiH	BT_RS03210	BT0649,BT_0649	16.7162	-0.827443	0.078507	0.148978	-0.826877
gene-BT_RS03215	thiC	BT_RS03215	BT0650,BT_0650	75.5271	-1.58712	0.00261062	0.0105347	-1.97738
gene-BT_RS03220	BT_RS03220	BT_RS03220	BT0651,BT_0651	17.5187	-0.535149	0.391575	0.517532	-0.286063
gene-BT_RS03225	BT_RS03225	BT_RS03225	BT0652,BT_0652	29.5396	-2.11532	0.00138707	0.00642896	-2.19186
gene-BT_RS03230	thiS	BT_RS03230	BT0653,BT_0653	287.153	-1.69881	8.37228e-05	0.000656297	-3.1829
gene-BT_RS03235	BT_RS03235	BT_RS03235	BT0654,BT_0654	2196.32	-1.81827	0.000228365	0.001522	-2.81759
gene-BT_RS03240	BT_RS03240	BT_RS03240	BT0655,BT_0655	22264.4	-0.513291	0.321964	0.448484	-0.348253
gene-BT_RS03245	BT_RS03245	BT_RS03245	BT0656,BT_0656	5502.75	-0.371569	0.631075	0.736175	-0.133019
gene-BT_RS03250	BT_RS03250	BT_RS03250	BT0657,BT_0657	969.938	0.171729	0.345407	0.470342	-0.327586
gene-BT_RS03255	BT_RS03255	BT_RS03255	BT0658,BT_0658	876.117	-0.764627	0.000622919	0.00341082	-2.46714
gene-BT_RS03260	BT_RS03260	BT_RS03260	BT0659,BT_0659	224.52	-1.36641	0.000470072	0.00271804	-2.56574
gene-BT_RS03265	BT_RS03265	BT_RS03265	BT0660,BT_0660	604.377	-0.640456	0.0111095	0.0324984	-1.48814
gene-BT_RS03270	BT_RS03270	BT_RS03270		115.815	-1.6739	2.27687e-05	0.000219784	-3.658
gene-BT_RS03275	BT_RS03275	BT_RS03275	BT0661,BT_0661	78.2663	0.0803711	0.791777	0.858479	-0.0662705
gene-BT_RS03280	BT_RS03280	BT_RS03280	BT0662,BT_0662	13.8626	-2.36408	0.00510454	0.0178373	-1.74867
gene-BT_RS03285	BT_RS03285	BT_RS03285	BT0663,BT_0663	1.31819	-1.14866	0.293458	0.419276	-0.3775
gene-BT_RS03290	BT_RS03290	BT_RS03290	BT0664,BT_0664	15.383	-0.226267	0.607448	0.716231	-0.144947
gene-BT_RS03295	BT_RS03295	BT_RS03295	BT0665,BT_0665	2.07405	0.612014	0.558688	0.672209	-0.172496
gene-BT_RS03300	BT_RS03300	BT_RS03300	BT0666,BT_0666	6.25546	0.259478	0.671958	0.769565	-0.113755
gene-BT_RS03305	lepB	BT_RS03305	BT0667,BT_0667	2.72608	-0.228743	0.796908	0.86244	-0.064271
gene-BT_RS03310	BT_RS03310	BT_RS03310	BT0668,BT_0668	6.43484	-0.171459	0.802531	0.866118	-0.0624229
gene-BT_RS03315	BT_RS03315	BT_RS03315	BT0669,BT_0669	63.8186	-1.01739	0.0179142	0.0470184	-1.32773
gene-BT_RS03320	BT_RS03320	BT_RS03320	BT0670,BT_0670	39.2233	0.0701444	0.863507	0.910678	-0.0406351
gene-BT_RS03325	BT_RS03325	BT_RS03325	BT0671,BT_0671	6.5649	0.939883	0.264369	0.38622	-0.413166
gene-BT_RS03330	BT_RS03330	BT_RS03330	BT0672,BT_0672	10.6901	-0.254191	0.77824	0.851109	-0.0700147
gene-BT_RS03335	BT_RS03335	BT_RS03335	BT0673,BT_0673	1814.18	-0.646634	0.000454193	0.00264636	-2.57735
gene-BT_RS03340	nspC	BT_RS03340	BT0674,BT_0674	207.101	0.862025	0.0340697	0.0766575	-1.11545
gene-BT_RS03345	BT_RS03345	BT_RS03345	BT_t03	16.889	0.0990244	0.810649	0.871457	-0.0597541
gene-BT_RS03350	BT_RS03350	BT_RS03350	BT_t04	32.3099	-0.711547	0.0738686	0.141382	-0.849605
gene-BT_RS03355	BT_RS03355	BT_RS03355	BT_t05	1.37519	-1.27523	0.291219	0.416459	-0.380427
gene-BT_RS03360	BT_RS03360	BT_RS03360	BT_t06	16.5992	-0.470177	0.333942	0.459551	-0.337666
gene-BT_RS03365	BT_RS03365	BT_RS03365	BT_t07	32.676	-0.285148	0.406737	0.531843	-0.274216
gene-BT_RS03370	BT_RS03370	BT_RS03370	BT_t08	30.5488	-0.104347	0.747206	0.827649	-0.082154
gene-BT_RS03375	nagA	BT_RS03375	BT0675,BT_0675	68.3834	0.661427	0.0346756	0.0776254	-1.11
gene-BT_RS03380	nagA	BT_RS03380	BT0676,BT_0676	42.9359	-0.00276102	0.993101	0.995445	-0.00198288
gene-BT_RS03385	BT_RS03385	BT_RS03385	BT0677,BT_0677	1144.95	-2.80438	4.78253e-06	6.00645e-05	-4.22138
gene-BT_RS03390	BT_RS03390	BT_RS03390	BT0678,BT_0678	77.5691	-0.165704	0.813157	0.872984	-0.0589936
gene-BT_RS03395	BT_RS03395	BT_RS03395	BT0679,BT_0679	54.2615	0.235442	0.738432	0.821861	-0.0852014
gene-BT_RS03400	BT_RS03400	BT_RS03400	BT0680,BT_0680	228.622	-0.0448179	0.949444	0.969151	-0.0136088
gene-BT_RS03405	BT_RS03405	BT_RS03405	BT0681,BT_0681	125.27	1.41444	0.000193661	0.00132472	-2.87788
gene-BT_RS03410	BT_RS03410	BT_RS03410	BT0682,BT_0682	124.018	0.483282	0.0285465	0.0667514	-1.17554
gene-BT_RS03415	BT_RS03415	BT_RS03415	BT0683,BT_0683	256.696	-0.498908	0.242015	0.359178	-0.44469
gene-BT_RS03420	BT_RS03420	BT_RS03420	BT0684,BT_0684	91.6919	0.570025	0.224929	0.33899	-0.469813
gene-BT_RS03425	BT_RS03425	BT_RS03425	BT0685,BT_0685	5440.37	-1.41705	3.47384e-09	1.15105e-07	-6.93891
gene-BT_RS03430	BT_RS03430	BT_RS03430	BT0686,BT_0686	274.885	1.42435	1.66262e-06	2.39008e-05	-4.62159
gene-BT_RS03435	hcp	BT_RS03435	BT0687,BT_0687	6812.42	0.423097	0.515184	0.632268	-0.199099
gene-BT_RS03440	BT_RS03440	BT_RS03440	BT0688,BT_0688	54.3163	1.59308	0.00272021	0.0108622	-1.96408
gene-BT_RS03445	BT_RS03445	BT_RS03445	BT0689,BT_0689	130.096	0.923697	0.00625354	0.0207799	-1.68236
gene-BT_RS03450	BT_RS03450	BT_RS03450	BT0690,BT_0690	546.327	1.19548	6.76701e-11	3.43646e-09	-8.46389
gene-BT_RS03455	BT_RS03455	BT_RS03455	BT0691,BT_0691	651.479	6.455	7.93617e-43	7.41556e-40	-39.1299
gene-BT_RS03460	BT_RS03460	BT_RS03460	BT0692,BT_0692	620.036	5.75672	3.21759e-33	1.67029e-30	-29.7772
gene-BT_RS03465	BT_RS03465	BT_RS03465	BT0693,BT_0693	294.4	-0.35683	0.314014	0.440261	-0.35629
gene-BT_RS03470	BT_RS03470	BT_RS03470	BT0694,BT_0694	129.412	0.0311842	0.93378	0.957971	-0.0186478
gene-BT_RS03475	BT_RS03475	BT_RS03475	BT0695,BT_0695	338.609	0.310345	0.404945	0.530539	-0.275283
gene-BT_RS03480	BT_RS03480	BT_RS03480	BT0696,BT_0696	271.616	-0.029062	0.882688	0.922577	-0.0349975
gene-BT_RS03485	BT_RS03485	BT_RS03485	BT0697,BT_0697	298.55	-0.301625	0.14659	0.24312	-0.614179
gene-BT_RS03490	panB	BT_RS03490	BT0698,BT_0698	104.673	1.5812	3.15459e-05	0.000293007	-3.53312
gene-BT_RS03495	BT_RS03495	BT_RS03495	BT0699,BT_0699	619.588	-0.859997	0.014241	0.0392298	-1.40638
gene-BT_RS03500	BT_RS03500	BT_RS03500	BT0700,BT_0700	5144.13	-0.552806	0.0324692	0.073911	-1.13129
gene-BT_RS03505	BT_RS03505	BT_RS03505	BT0701,BT_0701	3241.46	0.489464	0.0731023	0.140203	-0.853243
gene-BT_RS03510	BT_RS03510	BT_RS03510	BT0702,BT_0702	236.075	1.55453	1.6985e-07	3.42043e-06	-5.46592
gene-BT_RS03515	BT_RS03515	BT_RS03515	BT0703,BT_0703	47.7675	1.91775	0.00071311	0.00375609	-2.42526
gene-BT_RS03520	purT	BT_RS03520	BT0704,BT_0704	966.112	0.712992	0.00785393	0.0248433	-1.60479
gene-BT_RS03525	BT_RS03525	BT_RS03525	BT0705,BT_0705	313.373	1.24987	0.000116545	0.000869367	-3.0608
gene-BT_RS03530	BT_RS03530	BT_RS03530		0.405264	1.3384	0.466393	0.588121	-0.230533
gene-BT_RS03535	BT_RS03535	BT_RS03535	BT0706,BT_0706	0.106956	1.07155	0.759901	0.837522	-0.0770037
gene-BT_RS03540	BT_RS03540	BT_RS03540	BT0707,BT_0707	0.153315	0.0449598	0.989085	0.99252	-0.00326061
gene-BT_RS03545	BT_RS03545	BT_RS03545	BT0708,BT_0708	38.2501	-1.30577	0.0125702	0.0357225	-1.44706
gene-BT_RS03550	BT_RS03550	BT_RS03550	BT0709,BT_0709	14.0529	0.297671	0.699086	0.790639	-0.102022
gene-BT_RS03555	BT_RS03555	BT_RS03555	BT0710,BT_0710	10.7247	-1.98096	0.00320328	0.0123991	-1.90661
gene-BT_RS03560	BT_RS03560	BT_RS03560	BT0711,BT_0711	19660.5	-0.397353	0.183563	0.290222	-0.53727
gene-BT_RS03565	atpC	BT_RS03565	BT0712,BT_0712	429.482	0.245729	0.492367	0.612607	-0.212818
gene-BT_RS03570	BT_RS03570	BT_RS03570	BT0713,BT_0713	2915.3	-1.2723	0.00281529	0.0111725	-1.95185
gene-BT_RS03575	atpB	BT_RS03575	BT0714,BT_0714	2116.32	0.709101	0.117557	0.203418	-0.691612
gene-BT_RS03580	atpE	BT_RS03580	BT0715,BT_0715	942.953	1.19396	0.0479728	0.0997458	-1.00111
gene-BT_RS03585	atpF	BT_RS03585	BT0716,BT_0716	3482.3	1.3923	0.0304088	0.0700097	-1.15484
gene-BT_RS03590	BT_RS03590	BT_RS03590	BT0717,BT_0717	3529.66	1.70958	0.0154171	0.0416676	-1.3802
gene-BT_RS03595	BT_RS03595	BT_RS03595	BT0718,BT_0718	9264.98	1.26161	0.0260787	0.0621953	-1.20624
gene-BT_RS03600	BT_RS03600	BT_RS03600	BT0719,BT_0719	4028.21	0.953658	0.0658636	0.127948	-0.892967
gene-BT_RS03605	BT_RS03605	BT_RS03605	BT0720,BT_0720	1414.23	0.70833	0.0320195	0.0731517	-1.13578
gene-BT_RS03610	BT_RS03610	BT_RS03610	BT0721,BT_0721	595.692	-0.280895	0.199928	0.310114	-0.508479
gene-BT_RS03615	BT_RS03615	BT_RS03615	BT0722,BT_0722	370.83	-0.312927	0.465814	0.587549	-0.230956
gene-BT_RS03620	BT_RS03620	BT_RS03620	BT0723,BT_0723	241.68	-0.516217	0.23163	0.34749	-0.459057
gene-BT_RS03625	BT_RS03625	BT_RS03625	BT0725,BT_0725	101.249	0.905393	0.02101	0.0529729	-1.27595
gene-BT_RS03630	BT_RS03630	BT_RS03630	BT0726,BT_0726	1.39201	1.20362	0.346629	0.471456	-0.326559
gene-BT_RS03635	BT_RS03635	BT_RS03635	BT0727,BT_0727	2166.24	-1.96762	1.94361e-07	3.88057e-06	-5.4111
gene-BT_RS03640	BT_RS03640	BT_RS03640	BT0728,BT_0728	313.851	0.348139	0.148396	0.245679	-0.609632
gene-BT_RS03645	BT_RS03645	BT_RS03645	BT0729,BT_0729	815	-0.287212	0.26833	0.391395	-0.407385
gene-BT_RS03650	BT_RS03650	BT_RS03650	BT0730,BT_0730	964.564	0.0581885	0.822404	0.879641	-0.0556944
gene-BT_RS03655	BT_RS03655	BT_RS03655	BT0731,BT_0731	548.914	-0.343071	0.153582	0.252476	-0.59778
gene-BT_RS03660	BT_RS03660	BT_RS03660	BT0732,BT_0732	120.436	0.333579	0.114368	0.199112	-0.700902
gene-BT_RS03665	BT_RS03665	BT_RS03665	BT0733,BT_0733	206.024	-1.20719	0.0011988	0.00569187	-2.24475
gene-BT_RS03670	BT_RS03670	BT_RS03670	BT0734,BT_0734	71.917	-1.17684	0.00214354	0.00899314	-2.04609
gene-BT_RS03675	aspD	BT_RS03675	BT0735,BT_0735	9535.9	-0.639386	0.215769	0.327531	-0.484748
gene-BT_RS03680	aspT	BT_RS03680	BT0736,BT_0736	4331.79	-0.41627	0.52928	0.646821	-0.189216
gene-BT_RS03685	BT_RS03685	BT_RS03685	BT0737,BT_0737	269.296	0.543351	0.0283569	0.0664411	-1.17756
gene-BT_RS03690	BT_RS03690	BT_RS03690	BT0738,BT_0738	3956.19	0.118454	0.469132	0.590828	-0.228539
gene-BT_RS03695	BT_RS03695	BT_RS03695	BT0739,BT_0739	166.815	0.891357	0.0241921	0.0588673	-1.23013
gene-BT_RS03700	BT_RS03700	BT_RS03700	BT0740,BT_0740	185.176	0.833274	0.0187868	0.0484393	-1.3148
gene-BT_RS03705	BT_RS03705	BT_RS03705	BT0741,BT_0741	454.09	0.997576	0.0233447	0.057482	-1.24047
gene-BT_RS03710	pyrB	BT_RS03710	BT0742,BT_0742	1540.63	0.614997	0.248546	0.36782	-0.434365
gene-BT_RS03715	BT_RS03715	BT_RS03715	BT0743,BT_0743	304.501	1.1638	0.00576598	0.0195066	-1.70982
gene-BT_RS03720	BT_RS03720	BT_RS03720	BT0744,BT_0744	24.7339	0.146136	0.716779	0.804418	-0.0945181
gene-BT_RS03725	kdsB	BT_RS03725	BT0745,BT_0745	33.9629	2.27504	0.00115051	0.00550174	-2.2595
gene-BT_RS03730	BT_RS03730	BT_RS03730	BT0746,BT_0746	81.0507	1.66877	0.0129814	0.0366016	-1.4365
gene-BT_RS03735	BT_RS03735	BT_RS03735	BT0747,BT_0747	104.911	-0.402308	0.172175	0.276332	-0.558569
gene-BT_RS03740	BT_RS03740	BT_RS03740	BT0748,BT_0748	1660.11	0.877212	0.000217055	0.00145492	-2.83716
gene-BT_RS03745	BT_RS03745	BT_RS03745	BT0749,BT_0749	1136.19	-0.681471	0.00252651	0.0102821	-1.98792
gene-BT_RS03750	BT_RS03750	BT_RS03750	BT0750,BT_0750	308.724	0.845937	0.00798195	0.0250953	-1.60041
gene-BT_RS03755	BT_RS03755	BT_RS03755	BT0751,BT_0751	342.346	1.02612	0.0220655	0.0549147	-1.26031
gene-BT_RS03760	BT_RS03760	BT_RS03760	BT0752,BT_0752	63.6029	1.00308	0.057406	0.114619	-0.940745
gene-BT_RS03765	BT_RS03765	BT_RS03765	BT0753,BT_0753	239.882	-1.15175	0.000399466	0.00238049	-2.62333
gene-BT_RS03770	BT_RS03770	BT_RS03770	BT0754,BT_0754	1382.16	0.57342	0.334346	0.459667	-0.337557
gene-BT_RS03775	BT_RS03775	BT_RS03775	BT0755,BT_0755	602.634	0.742893	0.225094	0.33913	-0.469634
gene-BT_RS03780	BT_RS03780	BT_RS03780	BT0756,BT_0756	507.575	0.551879	0.0287537	0.0671729	-1.17281
gene-BT_RS03785	BT_RS03785	BT_RS03785	BT0757,BT_0757	620.796	0.885572	0.00142999	0.0065822	-2.18163
gene-BT_RS03790	BT_RS03790	BT_RS03790	BT0758,BT_0758	17.9719	1.08945	0.0191597	0.0491566	-1.30842
gene-BT_RS24430	BT_RS24430	BT_RS24430		1.23943	-2.75843	0.0487084	0.100916	-0.99604
gene-BT_RS03805	BT_RS03805	BT_RS03805	BT0760,BT_0760	64.2968	0.458856	0.449482	0.571553	-0.242944
gene-BT_RS03810	BT_RS03810	BT_RS03810	BT0761,BT_0761	178.746	0.365255	0.184239	0.290995	-0.536114
gene-BT_RS03815	BT_RS03815	BT_RS03815	BT_t09	1.00568	-0.792353	0.5814	0.693464	-0.158976
gene-BT_RS03820	BT_RS03820	BT_RS03820	BT0763,BT_0763	20.7708	-0.845026	0.113999	0.198807	-0.701569
gene-BT_RS03825	BT_RS03825	BT_RS03825	BT0764,BT_0764	88.7984	1.10844	0.0338665	0.0763262	-1.11733
gene-BT_RS03830	BT_RS03830	BT_RS03830	BT0765,BT_0765	132.856	0.376292	0.415183	0.540467	-0.267231
gene-BT_RS03835	BT_RS03835	BT_RS03835	BT0766,BT_0766	2412	1.0907	0.0167508	0.0446687	-1.35
gene-BT_RS03840	BT_RS03840	BT_RS03840	BT0767,BT_0767	158.965	0.707912	0.112397	0.196747	-0.706092
gene-BT_RS03845	BT_RS03845	BT_RS03845	BT0768,BT_0768	50.9195	1.23973	0.0282214	0.0662564	-1.17877
gene-BT_RS03850	BT_RS03850	BT_RS03850	BT0769,BT_0769	567.88	0.13483	0.64991	0.751393	-0.124133
gene-BT_RS03855	BT_RS03855	BT_RS03855	BT0770,BT_0770	579.024	0.767485	0.0318341	0.0727636	-1.13809
gene-BT_RS03860	BT_RS03860	BT_RS03860	BT0771,BT_0771	4742.3	0.932725	0.0106104	0.031335	-1.50397
gene-BT_RS03865	BT_RS03865	BT_RS03865	BT0772,BT_0772	1341.77	-1.56735	9.1898e-06	0.00010247	-3.9894
gene-BT_RS03870	BT_RS03870	BT_RS03870	BT0773,BT_0773	576.926	1.16043	2.65702e-05	0.00025078	-3.60071
gene-BT_RS03875	BT_RS03875	BT_RS03875	BT0774,BT_0774	266.612	0.544403	0.00679284	0.0221158	-1.6553
gene-BT_RS03880	BT_RS03880	BT_RS03880	BT0775,BT_0775	262.789	1.53948	0.000128222	0.000941907	-3.02599
gene-BT_RS03885	BT_RS03885	BT_RS03885	BT0776,BT_0776	597.848	0.776609	0.00128335	0.00603202	-2.21954
gene-BT_RS03890	BT_RS03890	BT_RS03890	BT0777,BT_0777	369.8	0.293166	0.0819566	0.154085	-0.812239
gene-BT_RS03895	BT_RS03895	BT_RS03895	BT0778,BT_0778	1873.29	-1.44487	1.35466e-08	3.74496e-07	-6.42655
gene-BT_RS03900	BT_RS03900	BT_RS03900	BT0779,BT_0779	141.896	-2.68562	0.00108473	0.00525712	-2.27925
gene-BT_RS03905	BT_RS03905	BT_RS03905	BT0780,BT_0780	980.517	-0.049292	0.834136	0.88691	-0.0521206
gene-BT_RS03910	BT_RS03910	BT_RS03910	BT0781,BT_0781	918.8	-0.350938	0.274658	0.398634	-0.399425
gene-BT_RS03915	BT_RS03915	BT_RS03915	BT0782,BT_0782	1.18611	-2.70733	0.102375	0.182277	-0.739269
gene-BT_RS03920	BT_RS03920	BT_RS03920	BT0784,BT_0784	161.235	-1.65364	0.00193599	0.00833437	-2.07913
gene-BT_RS03925	BT_RS03925	BT_RS03925	BT0785,BT_0785	6289.07	0.642907	5.01325e-05	0.000436162	-3.36035
gene-BT_RS24320	BT_RS24320	BT_RS24320	BT_0785a	214.115	-1.46894	0.000178299	0.00124145	-2.90607
gene-BT_RS03930	BT_RS03930	BT_RS03930	BT0786,BT_0786	1430.64	-1.88674	6.95852e-06	8.14792e-05	-4.08895
gene-BT_RS03935	sucD	BT_RS03935	BT0787,BT_0787	3610.81	-1.07992	0.00834028	0.0259009	-1.58669
gene-BT_RS03940	sucC	BT_RS03940	BT0788,BT_0788	6062.53	-0.963258	0.0283329	0.0664181	-1.17771
gene-BT_RS03945	fabD	BT_RS03945	BT0789,BT_0789	716.381	0.883877	3.53048e-05	0.000324693	-3.48853
gene-BT_RS03950	thiD	BT_RS03950	BT0790,BT_0790	24.5609	1.58688	1.80182e-05	0.000181034	-3.74224
gene-BT_RS03955	BT_RS03955	BT_RS03955	BT0791,BT_0791	111.806	-0.0748453	0.762073	0.838785	-0.0763494
gene-BT_RS03960	BT_RS03960	BT_RS03960	BT0792,BT_0792	258.501	0.552836	0.0239452	0.0584363	-1.23332
gene-BT_RS03965	xylA	BT_RS03965	BT0793,BT_0793	465.228	0.601467	0.0198118	0.0504419	-1.29721
gene-BT_RS03970	xylE	BT_RS03970	BT0794,BT_0794	162.382	1.22201	4.74307e-05	0.000417318	-3.37953
gene-BT_RS03975	BT_RS03975	BT_RS03975	BT0795,BT_0795	738.583	-2.29104	7.53559e-07	1.23099e-05	-4.90975
gene-BT_RS03980	BT_RS03980	BT_RS03980	BT0796,BT_0796	6.26756	-0.834325	0.184467	0.291159	-0.53587
gene-BT_RS03985	BT_RS03985	BT_RS03985	BT0797,BT_0797	217.125	-1.85577	7.54471e-05	0.000605651	-3.21778
gene-BT_RS03990	BT_RS03990	BT_RS03990	BT0798,BT_0798	2.64725	-0.702776	0.433174	0.556291	-0.254698
gene-BT_RS03995	BT_RS03995	BT_RS03995	BT0799,BT_0799	2.84286	-0.256745	0.744258	0.826521	-0.082746
gene-BT_RS04000	BT_RS04000	BT_RS04000	BT0800,BT_0800	0.992365	-0.737966	0.58246	0.694375	-0.158406
gene-BT_RS04005	arsD	BT_RS04005	BT0801,BT_0801	3.19689	0.0484811	0.95389	0.97147	-0.0125706
gene-BT_RS04010	arsA	BT_RS04010	BT0802,BT_0802	31.446	-0.274558	0.38246	0.50893	-0.293342
gene-BT_RS04015	arsB	BT_RS04015	BT0803,BT_0803	8.80039	-0.189895	0.691803	0.784682	-0.105306
gene-BT_RS04020	BT_RS04020	BT_RS04020	BT0804,BT_0804	414.116	-0.384384	0.19667	0.306368	-0.513757
gene-BT_RS04025	BT_RS04025	BT_RS04025	BT0805,BT_0805	10163.1	-1.92671	6.61786e-05	0.000546265	-3.2626
gene-BT_RS04030	BT_RS04030	BT_RS04030	BT0806,BT_0806	1407.36	0.43059	0.0416819	0.0894936	-1.04821
gene-BT_RS04035	BT_RS04035	BT_RS04035	BT0807,BT_0807	1069.95	-0.725193	0.0926987	0.168648	-0.773018
gene-BT_RS04040	BT_RS04040	BT_RS04040	BT0808,BT_0808	407.664	0.290978	0.0949154	0.171479	-0.765789
gene-BT_RS04045	BT_RS04045	BT_RS04045	BT0809,BT_0809	311.572	0.485979	0.0703178	0.135533	-0.867954
gene-BT_RS04055	BT_RS04055	BT_RS04055	BT0811,BT_0811	342.365	-0.182669	0.451345	0.573324	-0.2416
gene-BT_RS04060	BT_RS04060	BT_RS04060	BT0812,BT_0812	148.272	-0.603811	0.0511625	0.104609	-0.980432
gene-BT_RS04065	BT_RS04065	BT_RS04065	BT0813,BT_0813	767.853	0.124841	0.625923	0.733582	-0.134551
gene-BT_RS04070	BT_RS04070	BT_RS04070	BT0814,BT_0814	267.898	0.860104	0.00939038	0.0284144	-1.54646
gene-BT_RS04075	BT_RS04075	BT_RS04075	BT0815,BT_0815	5852.06	-0.753127	0.00472934	0.0167231	-1.77668
gene-BT_RS04080	BT_RS04080	BT_RS04080	BT0816,BT_0816	2702.3	-1.34814	4.31272e-05	0.000386738	-3.41258
gene-BT_RS04085	BT_RS04085	BT_RS04085	BT0817,BT_0817	1856.24	-0.693213	0.000962166	0.00475687	-2.32268
gene-BT_RS04090	BT_RS04090	BT_RS04090	BT0818,BT_0818	121.392	-0.21438	0.445477	0.568032	-0.245627
gene-BT_RS04095	BT_RS04095	BT_RS04095	BT0819,BT_0819	578.697	-1.03408	0.00819564	0.0255949	-1.59185
gene-BT_RS04100	BT_RS04100	BT_RS04100	BT0820,BT_0820	268.792	-0.48531	0.191144	0.299673	-0.523352
gene-BT_RS04105	BT_RS04105	BT_RS04105	BT0821,BT_0821	56.44	1.50136	0.00632787	0.0209821	-1.67815
gene-BT_RS04110	BT_RS04110	BT_RS04110	BT0822,BT_0822	73.22	0.687367	0.161006	0.261369	-0.582747
gene-BT_RS04115	BT_RS04115	BT_RS04115	BT_t10	3.82273	-0.673821	0.358497	0.485056	-0.314208
gene-BT_RS04120	BT_RS04120	BT_RS04120	BT_t11	96.0856	-1.18628	0.000388974	0.00233584	-2.63156
gene-BT_RS04125	uxaC	BT_RS04125	BT0823,BT_0823	1891.23	-0.039499	0.833509	0.886647	-0.0522494
gene-BT_RS04130	BT_RS04130	BT_RS04130	BT0824,BT_0824	260.002	-0.193763	0.576524	0.68888	-0.161856
gene-BT_RS04135	BT_RS04135	BT_RS04135	BT0825,BT_0825	1766.81	-0.156794	0.53966	0.656416	-0.182821
gene-BT_RS04140	BT_RS04140	BT_RS04140	BT0826,BT_0826	307.874	0.340373	0.139684	0.233824	-0.631111
gene-BT_RS04145	BT_RS04145	BT_RS04145	BT0827,BT_0827	1617.96	-0.256083	0.309999	0.436898	-0.35962
gene-BT_RS04150	rfbC	BT_RS04150	BT0828,BT_0828	32.6642	0.993487	0.00110469	0.00531526	-2.27448
gene-BT_RS04155	BT_RS04155	BT_RS04155	BT0829,BT_0829	423.537	1.02255	0.00151024	0.00685697	-2.16387
gene-BT_RS04160	BT_RS04160	BT_RS04160	BT0830,BT_0830	380.339	-0.133226	0.592766	0.704247	-0.152275
gene-BT_RS04165	BT_RS04165	BT_RS04165	BT0831,BT_0831	548.99	0.655553	0.016729	0.0446363	-1.35031
gene-BT_RS04170	serB	BT_RS04170	BT0832,BT_0832	206.443	0.35212	0.0892229	0.163614	-0.786181
gene-BT_RS04175	BT_RS04175	BT_RS04175	BT0833,BT_0833	572.909	-0.174604	0.500585	0.618713	-0.208511
gene-BT_RS04180	BT_RS04180	BT_RS04180	BT0834,BT_0834	84.1408	1.071	0.0283822	0.0664447	-1.17754
gene-BT_RS04185	tgt	BT_RS04185	BT0835,BT_0835	368.155	0.951919	0.0333443	0.0754404	-1.1224
gene-BT_RS04195	BT_RS04195	BT_RS04195	BT0838,BT_0838	26.7746	0.184173	0.681081	0.777262	-0.109432
gene-BT_RS24325	BT_RS24325	BT_RS24325		20.6275	-0.0658144	0.916065	0.946661	-0.0238054
gene-BT_RS04200	BT_RS04200	BT_RS04200	BT0839,BT_0839	0.544438	-0.396561	0.8327	0.885988	-0.0525722
gene-BT_RS04205	BT_RS04205	BT_RS04205	BT0840,BT_0840	66.1464	0.680448	0.288334	0.413855	-0.383152
gene-BT_RS04210	BT_RS04210	BT_RS04210	BT0841,BT_0841	71.0995	1.08246	0.084655	0.15751	-0.802691
gene-BT_RS04215	BT_RS04215	BT_RS04215	BT0842,BT_0842	44.7737	1.22041	0.0471433	0.0985033	-1.00655
gene-BT_RS04220	BT_RS04220	BT_RS04220	BT0843,BT_0843	116.675	0.643871	0.106091	0.187749	-0.726422
gene-BT_RS04225	BT_RS04225	BT_RS04225	BT0844,BT_0844	92.7402	0.531324	0.193328	0.302386	-0.519438
gene-BT_RS04230	BT_RS04230	BT_RS04230	BT0845,BT_0845	169.269	1.68547	6.64879e-07	1.1094e-05	-4.95491
gene-BT_RS04235	BT_RS04235	BT_RS04235	BT0846,BT_0846	181.817	0.72787	0.000153157	0.00110049	-2.95841
gene-BT_RS04240	BT_RS04240	BT_RS04240	BT0848,BT_0848	712.168	-0.424569	0.0418401	0.089792	-1.04676
gene-BT_RS04245	BT_RS04245	BT_RS04245	BT0849,BT_0849	0
gene-BT_RS04250	BT_RS04250	BT_RS04250	BT0850,BT_0850	0.286986	-1.88476	0.487144	0.607726	-0.216292
gene-BT_RS04255	BT_RS04255	BT_RS04255	BT0851,BT_0851	1.41235	-2.45509	0.0799564	0.151237	-0.820341
gene-BT_RS04265	BT_RS04265	BT_RS04265	BT_t12	95.8139	-0.537194	0.0539656	0.10907	-0.962295
gene-BT_RS04270	BT_RS04270	BT_RS04270	BT_t13	21.975	-0.174995	0.63265	0.737461	-0.132261
gene-BT_RS04275	BT_RS04275	BT_RS04275	BT0853,BT_0853	109.424	0.47426	0.138406	0.232101	-0.634324
gene-BT_RS04280	BT_RS04280	BT_RS04280	BT0854,BT_0854	3858.2	-2.62881	1.04839e-10	5.04956e-09	-8.29675
gene-BT_RS04285	BT_RS04285	BT_RS04285	BT0855,BT_0855	48.4921	0.598902	0.103266	0.183654	-0.736001
gene-BT_RS04290	BT_RS04290	BT_RS04290	BT0856,BT_0856	62.3935	0.741694	0.0269636	0.0638813	-1.19463
gene-BT_RS04295	BT_RS04295	BT_RS04295	BT0857,BT_0857	14.1086	-2.27722	0.00265222	0.0106545	-1.97247
gene-BT_RS04300	BT_RS04300	BT_RS04300	BT0858,BT_0858	1.98297	-2.04618	0.0750884	0.143371	-0.843539
gene-BT_RS04305	BT_RS04305	BT_RS04305	BT0859,BT_0859	24.4435	-0.463315	0.408752	0.534029	-0.272435
gene-BT_RS04310	BT_RS04310	BT_RS04310	BT0860,BT_0860	23.6041	1.02109	0.0290496	0.0676906	-1.16947
gene-BT_RS04315	BT_RS04315	BT_RS04315	BT0861,BT_0861	51.7578	0.856132	0.0349502	0.0780215	-1.10779
gene-BT_RS04320	BT_RS04320	BT_RS04320	BT0862,BT_0862	14.8681	0.622258	0.200656	0.310749	-0.50759
gene-BT_RS04325	BT_RS04325	BT_RS04325	BT0863,BT_0863	13.6455	0.925194	0.0977847	0.175876	-0.754794
gene-BT_RS04330	BT_RS04330	BT_RS04330	BT0864,BT_0864	13.2002	-0.143986	0.820279	0.878575	-0.056221
gene-BT_RS04335	BT_RS04335	BT_RS04335	BT0865,BT_0865	287.495	-0.0118136	0.979507	0.986688	-0.00582018
gene-BT_RS04340	BT_RS04340	BT_RS04340	BT0866,BT_0866	178.727	1.15316	0.0871801	0.160369	-0.79488
gene-BT_RS04345	BT_RS04345	BT_RS04345	BT0867,BT_0867	340.378	0.747001	0.183763	0.290341	-0.537091
gene-BT_RS04350	BT_RS04350	BT_RS04350	BT0868,BT_0868	218.694	-0.466705	0.0588134	0.116775	-0.932652
gene-BT_RS04355	BT_RS04355	BT_RS04355	BT0869,BT_0869	400.704	0.133785	0.64506	0.748077	-0.126054
gene-BT_RS04360	BT_RS04360	BT_RS04360	BT0870,BT_0870	410.856	1.09907	0.0293026	0.0681371	-1.16662
gene-BT_RS04365	BT_RS04365	BT_RS04365	BT0871,BT_0871	1300.05	-1.1685	8.61695e-08	1.92107e-06	-5.71646
gene-BT_RS04370	aspS	BT_RS04370	BT0872,BT_0872	3703.57	0.420687	0.0943774	0.170837	-0.767417
gene-BT_RS04375	BT_RS04375	BT_RS04375	BT0873,BT_0873	423.499	1.29317	0.0126783	0.0359861	-1.44387
gene-BT_RS04380	BT_RS04380	BT_RS04380	BT0874,BT_0874	39.7547	0.711982	0.252077	0.372691	-0.428651
gene-BT_RS04385	BT_RS04385	BT_RS04385	BT0875,BT_0875	863.807	0.474471	0.23971	0.356891	-0.447464
gene-BT_RS04390	BT_RS04390	BT_RS04390	BT0876,BT_0876	738.872	0.173691	0.690899	0.783846	-0.105769
gene-BT_RS04395	BT_RS04395	BT_RS04395	BT0877,BT_0877	695.65	-1.0237	0.0021557	0.00900568	-2.04548
gene-BT_RS04400	BT_RS04400	BT_RS04400	BT0878,BT_0878	45.795	0.489286	0.109283	0.192064	-0.716555
gene-BT_RS04405	BT_RS04405	BT_RS04405	BT0879,BT_0879	36.0452	0.824309	0.0166264	0.0444895	-1.35174
gene-BT_RS04410	BT_RS04410	BT_RS04410	BT0880,BT_0880	15.9819	0.818239	0.0429085	0.0914908	-1.03862
gene-BT_RS04415	BT_RS04415	BT_RS04415	BT0881,BT_0881	124.266	-0.515203	0.116581	0.201878	-0.69491
gene-BT_RS04420	BT_RS04420	BT_RS04420	BT0882,BT_0882	368.852	0.85478	7.5098e-07	1.23099e-05	-4.90975
gene-BT_RS04425	BT_RS04425	BT_RS04425	BT0883,BT_0883	600.498	0.493727	0.101388	0.180864	-0.742648
gene-BT_RS04430	BT_RS04430	BT_RS04430	BT0884,BT_0884	1399.27	-0.531508	0.177759	0.283444	-0.547532
gene-BT_RS04435	BT_RS04435	BT_RS04435	BT0885,BT_0885	587.882	-0.264939	0.603488	0.713255	-0.146755
gene-BT_RS04440	BT_RS04440	BT_RS04440	BT0886,BT_0886	2220.32	-0.419223	0.348994	0.473845	-0.324364
gene-BT_RS04445	BT_RS04445	BT_RS04445	BT0887,BT_0887	98.7003	0.204402	0.475961	0.597445	-0.223702
gene-BT_RS04450	BT_RS04450	BT_RS04450	BT0888,BT_0888	2536.52	-0.798471	0.0108218	0.0318584	-1.49678
gene-BT_RS04455	holA	BT_RS04455	BT0889,BT_0889	1859.48	-1.14263	0.000220449	0.00147344	-2.83167
gene-BT_RS04460	BT_RS04460	BT_RS04460	BT0890,BT_0890	443.267	-0.570239	0.0978183	0.175876	-0.754794
gene-BT_RS04465	BT_RS04465	BT_RS04465	BT0891,BT_0891	534.533	-0.279728	0.331237	0.457041	-0.340045
gene-BT_RS04470	BT_RS04470	BT_RS04470	BT0892,BT_0892	280.87	-0.391892	0.10802	0.190513	-0.720076
gene-BT_RS04475	trmD	BT_RS04475	BT0893,BT_0893	115.533	0.29934	0.186614	0.29405	-0.531578
gene-BT_RS04480	ligA	BT_RS04480	BT0894,BT_0894	1159.86	-0.535282	0.0467156	0.0977845	-1.00973
gene-BT_RS04485	BT_RS04485	BT_RS04485	BT0895,BT_0895	585.547	-0.236159	0.35597	0.482055	-0.316903
gene-BT_RS04490	BT_RS04490	BT_RS04490	BT_t14	297.321	-1.04634	0.00181473	0.00789424	-2.10269
gene-BT_RS04495	BT_RS04495	BT_RS04495	BT_t15	155.363	-0.87779	0.00347613	0.0132036	-1.87931
gene-BT_RS04500	BT_RS04500	BT_RS04500	BT_t16	16.6098	-0.594837	0.142379	0.237316	-0.624673
gene-BT_RS04505	BT_RS04505	BT_RS04505	BT0896,BT_0896	684.914	-0.487006	0.0118892	0.0342035	-1.46593
gene-BT_RS04510	htpG	BT_RS04510	BT0897,BT_0897	63965.8	-0.871755	0.13073	0.221857	-0.653927
gene-BT_RS04515	BT_RS04515	BT_RS04515	BT0898,BT_0898	10075.6	-0.604197	0.19777	0.307564	-0.512064
gene-BT_RS04520	gyrA	BT_RS04520	BT0899,BT_0899	10574.2	-0.262491	0.114697	0.199554	-0.69994
gene-BT_RS04525	BT_RS04525	BT_RS04525	BT0900,BT_0900	16875	0.294615	0.256636	0.376927	-0.423743
gene-BT_RS04530	BT_RS04530	BT_RS04530	BT0901,BT_0901	32292.8	-0.996306	0.00149631	0.00682025	-2.1662
gene-BT_RS04535	BT_RS04535	BT_RS04535	BT0902,BT_0902	3231.37	-0.87976	0.00540514	0.0185514	-1.73162
gene-BT_RS04540	BT_RS04540	BT_RS04540	BT0903,BT_0903	483.823	0.749985	0.0243873	0.0591009	-1.22841
gene-BT_RS04545	BT_RS04545	BT_RS04545	BT0904,BT_0904	1107.08	0.727089	0.029553	0.0684912	-1.16437
gene-BT_RS04550	BT_RS04550	BT_RS04550	BT0905,BT_0905	501.907	0.0912492	0.698779	0.790639	-0.102022
gene-BT_RS04555	BT_RS04555	BT_RS04555	BT0906,BT_0906	776.713	0.305286	0.256962	0.377287	-0.423328
gene-BT_RS04560	BT_RS04560	BT_RS04560	BT0907,BT_0907	1188.54	0.410832	0.0515026	0.105212	-0.977934
gene-BT_RS04565	BT_RS04565	BT_RS04565	BT0908,BT_0908	1787.9	0.178011	0.212398	0.324148	-0.489257
gene-BT_RS04570	BT_RS04570	BT_RS04570	BT0909,BT_0909	2644.37	-0.0689648	0.745433	0.827039	-0.0824739
gene-BT_RS04575	BT_RS04575	BT_RS04575	BT0910,BT_0910	4237.7	-0.734802	0.0324784	0.073911	-1.13129
gene-BT_RS04580	BT_RS04580	BT_RS04580	BT0911,BT_0911	1206.06	-0.276907	0.223071	0.336841	-0.472575
gene-BT_RS04585	BT_RS04585	BT_RS04585	BT0912,BT_0912	368.698	-0.600536	0.000883403	0.00447642	-2.34907
gene-BT_RS04590	rimO	BT_RS04590	BT0913,BT_0913	1967.07	-0.119137	0.719082	0.806422	-0.0934378
gene-BT_RS04595	ftsY	BT_RS04595	BT0914,BT_0914	1172.97	-0.213026	0.54842	0.66396	-0.177858
gene-BT_RS04600	BT_RS04600	BT_RS04600	BT_0914a	1099.69	-1.5716	7.60636e-05	0.000609553	-3.21499
gene-BT_RS04605	rpmG	BT_RS04605	BT0915,BT_0915	140.124	-1.50515	3.70473e-05	0.000338057	-3.47101
gene-BT_RS04610	BT_RS04610	BT_RS04610	BT0916,BT_0916	2776.12	-1.36053	0.000344515	0.00213471	-2.67066
gene-BT_RS04615	BT_RS04615	BT_RS04615	BT0917,BT_0917	235.992	-0.162553	0.540702	0.65734	-0.18221
gene-BT_RS04620	BT_RS04620	BT_RS04620	BT0918,BT_0918	17.2189	0.24505	0.606212	0.715732	-0.145249
gene-BT_RS04625	BT_RS04625	BT_RS04625	BT0919,BT_0919	25.9454	0.0667231	0.854913	0.904268	-0.0437026
gene-BT_RS04630	tsaD	BT_RS04630	BT0920,BT_0920	1063.35	-1.06744	3.22259e-06	4.27777e-05	-4.36878
gene-BT_RS04635	BT_RS04635	BT_RS04635	BT0921,BT_0921	332.871	0.0240038	0.934879	0.958224	-0.0185328
gene-BT_RS04640	BT_RS04640	BT_RS04640	BT0922,BT_0922	384.886	0.84002	0.019723	0.0503254	-1.29821
gene-BT_RS04645	BT_RS04645	BT_RS04645	BT0923,BT_0923	287.517	0.913077	0.00328686	0.0126597	-1.89758
gene-BT_RS04650	BT_RS04650	BT_RS04650	BT0924,BT_0924	1109.47	1.31319	8.10432e-06	9.26265e-05	-4.03326
gene-BT_RS04655	BT_RS04655	BT_RS04655	BT0925,BT_0925	695.99	1.65495	1.59262e-07	3.22109e-06	-5.492
gene-BT_RS04660	BT_RS04660	BT_RS04660	BT0926,BT_0926	936.771	1.32596	3.62649e-05	0.000332215	-3.47858
gene-BT_RS04665	BT_RS04665	BT_RS04665	BT0927,BT_0927	189.05	0.283787	0.234716	0.351135	-0.454526
gene-BT_RS04670	BT_RS04670	BT_RS04670	BT0928,BT_0928	119.529	0.0260345	0.921713	0.951025	-0.0218078
gene-BT_RS04675	BT_RS04675	BT_RS04675	BT0929,BT_0929	993.613	0.668377	0.00638363	0.021137	-1.67496
gene-BT_RS04680	BT_RS04680	BT_RS04680	BT0931,BT_0931	121.109	0.632096	0.0174315	0.0460373	-1.33689
gene-BT_RS04685	BT_RS04685	BT_RS04685	BT0932,BT_0932	215.695	-1.27927	8.43766e-05	0.00065921	-3.18098
gene-BT_RS04695	BT_RS04695	BT_RS04695	BT0934,BT_0934	32.2476	0.323426	0.461067	0.582821	-0.234465
gene-BT_RS04700	BT_RS04700	BT_RS04700	BT0935,BT_0935	6.31685	1.54505	0.115252	0.200319	-0.698278
gene-BT_RS04705	BT_RS04705	BT_RS04705	BT0937,BT_0937	11.2396	1.11054	0.0479392	0.0997204	-1.00122
gene-BT_RS04710	BT_RS04710	BT_RS04710		7.68777	1.17877	0.0744787	0.142375	-0.846566
gene-BT_RS04715	BT_RS04715	BT_RS04715		7.68121	1.39427	0.0600896	0.118725	-0.925459
gene-BT_RS04720	BT_RS04720	BT_RS04720	BT0939,BT_0939	3.57332	0.840494	0.357545	0.484048	-0.315111
gene-BT_RS04725	BT_RS04725	BT_RS04725		18.0351	0.317296	0.493147	0.612876	-0.212628
gene-BT_RS04730	BT_RS04730	BT_RS04730	BT0940,BT_0940	58.7683	-0.156726	0.776048	0.849507	-0.070833
gene-BT_RS24330	BT_RS24330	BT_RS24330		12.3548	-0.031887	0.952965	0.971047	-0.0127596
gene-BT_RS04735	BT_RS04735	BT_RS04735	BT0941,BT_0941	30.2055	0.22933	0.655497	0.755515	-0.121757
gene-BT_RS04740	BT_RS04740	BT_RS04740		1.52492	0.270757	0.798083	0.862912	-0.0640333
gene-BT_RS04745	BT_RS04745	BT_RS04745	BT0942,BT_0942	156.681	-0.104153	0.843329	0.894445	-0.0484462
gene-BT_RS04750	BT_RS04750	BT_RS04750	BT0943,BT_0943	360.8	0.757172	0.121485	0.208592	-0.680703
gene-BT_RS04755	BT_RS04755	BT_RS04755	BT0944,BT_0944	258.887	1.4224	2.18033e-05	0.000211612	-3.67446
gene-BT_RS04760	BT_RS04760	BT_RS04760	BT0945,BT_0945	323.566	1.19823	8.19891e-05	0.000645958	-3.1898
gene-BT_RS04765	BT_RS04765	BT_RS04765	BT0946,BT_0946	206.423	0.264796	0.246058	0.364253	-0.438597
gene-BT_RS04770	BT_RS04770	BT_RS04770	BT0947,BT_0947	55.5595	-1.78188	0.000101364	0.000767541	-3.1149
gene-BT_RS04775	BT_RS04775	BT_RS04775	BT0948,BT_0948	11.0502	-0.897077	0.0815096	0.153492	-0.813915
gene-BT_RS04780	BT_RS04780	BT_RS04780	BT0950,BT_0950	41.0102	-0.830135	0.0158928	0.0427715	-1.36885
gene-BT_RS04785	BT_RS04785	BT_RS04785	BT0951,BT_0951	64.1286	-1.27171	0.00884518	0.0271516	-1.5662
gene-BT_RS04790	BT_RS04790	BT_RS04790	BT0952,BT_0952	286.944	-0.76598	0.0298979	0.0691499	-1.16021
gene-BT_RS04795	BT_RS04795	BT_RS04795	BT0953,BT_0953	123.963	-0.68976	0.0562517	0.112659	-0.948235
gene-BT_RS04800	BT_RS04800	BT_RS04800	BT_t18	9.91449	-0.145392	0.756301	0.83513	-0.0782458
gene-BT_RS04805	BT_RS04805	BT_RS04805	BT0954,BT_0954	2084.3	-1.2085	0.00253915	0.0103066	-1.98688
gene-BT_RS04810	BT_RS04810	BT_RS04810	BT0955,BT_0955	1275.56	-0.705228	0.165135	0.266775	-0.573855
gene-BT_RS04815	BT_RS04815	BT_RS04815	BT0956,BT_0956	896.65	-0.497773	0.375684	0.501485	-0.299742
gene-BT_RS04820	BT_RS04820	BT_RS04820	BT0957,BT_0957	414.366	-0.363942	0.557124	0.670673	-0.173489
gene-BT_RS04825	BT_RS04825	BT_RS04825	BT0958,BT_0958	1034.41	0.445113	0.10771	0.190111	-0.720994
gene-BT_RS04830	BT_RS04830	BT_RS04830	BT0959,BT_0959	59.7301	-0.780069	0.0255665	0.0612862	-1.21264
gene-BT_RS04835	BT_RS04835	BT_RS04835	BT0960,BT_0960	56.7082	0.743635	0.112701	0.197158	-0.705185
gene-BT_RS04840	BT_RS04840	BT_RS04840	BT0961,BT_0961	15.4594	1.68433	0.000175897	0.00122656	-2.91131
gene-BT_RS04845	BT_RS04845	BT_RS04845	BT0962,BT_0962	85.654	0.694396	0.0257318	0.0615875	-1.21051
gene-BT_RS04850	BT_RS04850	BT_RS04850	BT0963,BT_0963	218.211	0.100339	0.636501	0.740841	-0.130275
gene-BT_RS04855	BT_RS04855	BT_RS04855	BT0964,BT_0964	39.9121	0.525713	0.361303	0.488287	-0.311324
gene-BT_RS04860	BT_RS04860	BT_RS04860	BT0965,BT_0965	86.3263	-0.383556	0.33813	0.463403	-0.334041
gene-BT_RS04865	BT_RS04865	BT_RS04865	BT0966,BT_0966	141.694	-0.456204	0.188808	0.296807	-0.527525
gene-BT_RS04870	BT_RS04870	BT_RS04870	BT0967,BT_0967	2.0096	-0.581682	0.546648	0.6625	-0.178814
gene-BT_RS04875	BT_RS04875	BT_RS04875	BT0968,BT_0968	35.7548	-0.0214231	0.960505	0.975751	-0.010661
gene-BT_RS04880	BT_RS04880	BT_RS04880	BT0969,BT_0969	496.028	0.341045	0.0392024	0.0855273	-1.0679
gene-BT_RS04885	BT_RS04885	BT_RS04885	BT0970,BT_0970	499.305	-0.835688	0.00541214	0.0185514	-1.73162
gene-BT_RS04890	BT_RS04890	BT_RS04890	BT0971,BT_0971	193.139	-0.797982	0.00984205	0.0294568	-1.53081
gene-BT_RS04895	BT_RS04895	BT_RS04895	BT0972,BT_0972	45.8432	-0.0284438	0.923549	0.952164	-0.0212882
gene-BT_RS04900	BT_RS04900	BT_RS04900	BT0973,BT_0973	48.795	0.86348	0.0861063	0.159278	-0.797843
gene-BT_RS04905	BT_RS04905	BT_RS04905	BT0974,BT_0974	19.2511	1.08685	0.0170074	0.0452497	-1.34438
gene-BT_RS04910	BT_RS04910	BT_RS04910	BT0975,BT_0975	30.8295	0.807997	0.050368	0.103437	-0.985324
gene-BT_RS04915	BT_RS04915	BT_RS04915	BT0976,BT_0976	179.716	-0.180458	0.396113	0.52116	-0.283029
gene-BT_RS04920	BT_RS04920	BT_RS04920	BT0977,BT_0977	18.2673	-1.50993	0.0173177	0.0458405	-1.33875
gene-BT_RS04925	BT_RS04925	BT_RS04925	BT0978,BT_0978	4.16099	-1.54309	0.0445116	0.094184	-1.02602
gene-BT_RS04930	BT_RS04930	BT_RS04930	BT0979,BT_0979	165.51	-0.00848838	0.972175	0.982267	-0.00777063
gene-BT_RS04935	BT_RS04935	BT_RS04935	BT0980,BT_0980	168.305	0.431563	0.0413357	0.0889893	-1.05066
gene-BT_RS04940	BT_RS04940	BT_RS04940	BT0981,BT_0981	1352.27	0.145223	0.346	0.471012	-0.326968
gene-BT_RS04945	BT_RS04945	BT_RS04945	BT0982,BT_0982	5.7571	0.839303	0.159635	0.259866	-0.585251
gene-BT_RS04950	BT_RS04950	BT_RS04950	BT0983,BT_0983	31.7409	-0.560503	0.110774	0.194198	-0.711756
gene-BT_RS04955	BT_RS04955	BT_RS04955	BT0984,BT_0984	7.57811	0.413013	0.462931	0.584386	-0.2333
gene-BT_RS04960	BT_RS04960	BT_RS04960	BT0985,BT_0985	2.56555	-0.0199413	0.982022	0.988353	-0.00508775
gene-BT_RS04965	BT_RS04965	BT_RS04965	BT0986,BT_0986	15.4521	-0.00280597	0.995458	0.996975	-0.00131562
gene-BT_RS04970	BT_RS04970	BT_RS04970	BT0987,BT_0987	103.462	-1.01659	0.100574	0.179755	-0.745318
gene-BT_RS04975	mgtA	BT_RS04975	BT0988,BT_0988	203.051	-1.10227	0.01251	0.0356166	-1.44835
gene-BT_RS04980	BT_RS04980	BT_RS04980	BT0989,BT_0989	96.9642	0.36267	0.362051	0.488592	-0.311054
gene-BT_RS04985	BT_RS04985	BT_RS04985	BT0990,BT_0990	111.794	-0.603399	0.0149087	0.0405433	-1.39208
gene-BT_RS04990	BT_RS04990	BT_RS04990	BT0991,BT_0991	26.2628	0.8505	0.0833196	0.15577	-0.807516
gene-BT_RS04995	BT_RS04995	BT_RS04995	BT0992,BT_0992	29.8877	-0.189252	0.622501	0.730918	-0.136131
gene-BT_RS05000	BT_RS05000	BT_RS05000	BT0993,BT_0993	16.0545	-0.301416	0.470123	0.591388	-0.228128
gene-BT_RS05005	BT_RS05005	BT_RS05005	BT0994,BT_0994	42.6259	0.870779	0.0942128	0.170605	-0.768007
gene-BT_RS05010	BT_RS05010	BT_RS05010	BT0995,BT_0995	76.7408	-0.396982	0.375098	0.501418	-0.2998
gene-BT_RS05015	BT_RS05015	BT_RS05015	BT0996,BT_0996	42.2472	-1.76037	7.3006e-10	2.99196e-08	-7.52404
gene-BT_RS05020	BT_RS05020	BT_RS05020	BT0997,BT_0997	19.8497	-0.0210995	0.966685	0.979261	-0.00910155
gene-BT_RS05025	BT_RS05025	BT_RS05025	BT0998,BT_0998	1583.74	-0.692255	0.0154202	0.0416676	-1.3802
gene-BT_RS05030	BT_RS05030	BT_RS05030	BT0999,BT_0999	186.697	-0.745124	0.0317085	0.0725119	-1.13959
gene-BT_RS05035	BT_RS05035	BT_RS05035	BT1000,BT_1000	30.3012	-0.980848	0.0868972	0.159962	-0.795983
gene-BT_RS05040	BT_RS05040	BT_RS05040	BT1001,BT_1001	12.1818	-0.794734	0.197402	0.307179	-0.512608
gene-BT_RS05045	BT_RS05045	BT_RS05045	BT1002,BT_1002	4.14431	-0.565726	0.405164	0.530677	-0.27517
gene-BT_RS05050	BT_RS05050	BT_RS05050	BT1003,BT_1003	75.9422	0.311024	0.334998	0.45992	-0.337317
gene-BT_RS05055	BT_RS05055	BT_RS05055	BT1004,BT_1004	58.0486	-0.324423	0.313654	0.440258	-0.356293
gene-BT_RS05065	BT_RS05065	BT_RS05065	BT1006,BT_1006	3316.27	-2.2787	8.731e-13	7.28415e-11	-10.1376
gene-BT_RS05070	BT_RS05070	BT_RS05070	BT1007,BT_1007	4132.54	-1.29078	2.50074e-06	3.40375e-05	-4.46804
gene-BT_RS05075	BT_RS05075	BT_RS05075	BT1008,BT_1008	1771.45	-1.61996	7.3819e-06	8.57916e-05	-4.06656
gene-BT_RS05080	BT_RS05080	BT_RS05080	BT1009,BT_1009	506.346	-1.76069	7.28517e-09	2.19589e-07	-6.65839
gene-BT_RS05085	BT_RS05085	BT_RS05085	BT1010,BT_1010	11.9283	0.688131	0.337839	0.463141	-0.334287
gene-BT_RS05090	BT_RS05090	BT_RS05090	BT1011,BT_1011	6.52342	0.675677	0.392424	0.51835	-0.285377
gene-BT_RS05095	BT_RS05095	BT_RS05095	BT1012,BT_1012	6.24978	1.19497	0.110022	0.193169	-0.714064
gene-BT_RS05100	BT_RS05100	BT_RS05100	BT1013,BT_1013	23.0625	-0.454863	0.308831	0.435514	-0.360998
gene-BT_RS05105	BT_RS05105	BT_RS05105	BT1014,BT_1014	33.0069	-0.193566	0.697206	0.789597	-0.102595
gene-BT_RS05110	BT_RS05110	BT_RS05110	BT1015,BT_1015	514.59	0.145424	0.554202	0.669052	-0.17454
gene-BT_RS05115	BT_RS05115	BT_RS05115	BT1016,BT_1016	1387.5	-1.87389	3.49369e-12	2.55039e-10	-9.59339
gene-BT_RS05120	BT_RS05120	BT_RS05120	BT1017,BT_1017	73.8936	-0.182896	0.475659	0.597445	-0.223702
gene-BT_RS05125	BT_RS05125	BT_RS05125	BT1018,BT_1018	44.3007	0.104466	0.78591	0.854978	-0.068045
gene-BT_RS05130	BT_RS05130	BT_RS05130	BT1019,BT_1019	61.1578	-0.619588	0.0129264	0.0365551	-1.43705
gene-BT_RS05135	BT_RS05135	BT_RS05135	BT1020,BT_1020	19.4238	0.36618	0.309079	0.435732	-0.360781
gene-BT_RS05140	BT_RS05140	BT_RS05140	BT1021,BT_1021	12.6491	-0.401452	0.342776	0.468121	-0.329642
gene-BT_RS05145	BT_RS05145	BT_RS05145	BT1022,BT_1022	104.112	-0.889343	0.0213735	0.0536288	-1.2706
gene-BT_RS05150	BT_RS05150	BT_RS05150	BT1023,BT_1023	239.729	-0.364902	0.290318	0.415808	-0.381107
gene-BT_RS05155	BT_RS05155	BT_RS05155	BT1024,BT_1024	73.0226	-1.35762	1.10997e-05	0.00012056	-3.9188
gene-BT_RS05160	BT_RS05160	BT_RS05160	BT1025,BT_1025	95.2308	-0.793057	0.00602909	0.0202302	-1.694
gene-BT_RS05165	BT_RS05165	BT_RS05165	BT1026,BT_1026	29.6032	-0.563023	0.1427	0.237766	-0.623851
gene-BT_RS05170	BT_RS05170	BT_RS05170	BT1028,BT_1028	61.2778	0.319219	0.307379	0.43386	-0.362651
gene-BT_RS05175	BT_RS05175	BT_RS05175	BT1029,BT_1029	85.8406	0.905985	0.0182815	0.0475564	-1.32279
gene-BT_RS05180	BT_RS05180	BT_RS05180	BT1030,BT_1030	47.9855	0.627881	0.160388	0.260729	-0.583811
gene-BT_RS05185	BT_RS05185	BT_RS05185	BT1031,BT_1031	9.44955	-2.37127	0.00145813	0.00668538	-2.17487
gene-BT_RS05190	BT_RS05190	BT_RS05190	BT1032,BT_1032	3349.22	-0.0190422	0.927483	0.954197	-0.020362
gene-BT_RS05195	BT_RS05195	BT_RS05195	BT1033,BT_1033	1832.81	-0.365984	0.141493	0.236345	-0.626454
gene-BT_RS05200	BT_RS05200	BT_RS05200	BT1034,BT_1034	192.249	-0.0910806	0.75522	0.834332	-0.0786613
gene-BT_RS05205	BT_RS05205	BT_RS05205	BT1035,BT_1035	437.771	-1.05971	0.0136336	0.0379595	-1.42068
gene-BT_RS05210	BT_RS05210	BT_RS05210	BT1036,BT_1036	673.436	1.00523	0.0277197	0.0652754	-1.18525
gene-BT_RS05215	BT_RS05215	BT_RS05215	BT1037,BT_1037	379.729	1.21915	0.022094	0.0549352	-1.26015
gene-BT_RS05220	BT_RS05220	BT_RS05220	BT1038,BT_1038	282.215	1.18585	0.0184205	0.047838	-1.32023
gene-BT_RS05225	BT_RS05225	BT_RS05225	BT1039,BT_1039	742.053	1.15302	0.0166711	0.0445326	-1.35132
gene-BT_RS05230	BT_RS05230	BT_RS05230	BT1040,BT_1040	1387.09	1.20768	0.0145335	0.039871	-1.39934
gene-BT_RS05235	BT_RS05235	BT_RS05235	BT1041,BT_1041	66.6949	-1.13349	0.000431702	0.00254019	-2.59513
gene-BT_RS05240	BT_RS05240	BT_RS05240	BT1042,BT_1042	1797.82	1.66603	1.69858e-05	0.00017327	-3.76128
gene-BT_RS05245	BT_RS05245	BT_RS05245	BT1043,BT_1043	356.561	1.90639	2.92142e-07	5.41622e-06	-5.2663
gene-BT_RS05250	BT_RS05250	BT_RS05250	BT1044,BT_1044	171.149	1.44559	9.61165e-06	0.000105959	-3.97486
gene-BT_RS05255	BT_RS05255	BT_RS05255	BT1045,BT_1045	292.313	1.20027	9.32914e-07	1.45286e-05	-4.83778
gene-BT_RS05260	BT_RS05260	BT_RS05260	BT1046,BT_1046	574.706	3.45158	2.62851e-07	4.97183e-06	-5.30348
gene-BT_RS05265	BT_RS05265	BT_RS05265	BT1047,BT_1047	271.679	3.91676	8.00743e-07	1.29362e-05	-4.88819
gene-BT_RS05270	BT_RS05270	BT_RS05270	BT1048,BT_1048	167.102	3.81634	4.45383e-06	5.65443e-05	-4.24761
gene-BT_RS05275	BT_RS05275	BT_RS05275	BT1049,BT_1049	226.911	4.01266	2.14385e-06	2.98987e-05	-4.52435
gene-BT_RS05280	BT_RS05280	BT_RS05280	BT1050,BT_1050	176.418	3.36148	2.29624e-06	3.1553e-05	-4.50096
gene-BT_RS05285	BT_RS05285	BT_RS05285	BT1051,BT_1051	214.245	0.366846	0.142105	0.237022	-0.625211
gene-BT_RS05290	BT_RS05290	BT_RS05290	BT1052,BT_1052	316.021	-0.492448	0.143251	0.238514	-0.622486
gene-BT_RS05295	BT_RS05295	BT_RS05295	BT1053,BT_1053	344.381	0.233065	0.456969	0.578736	-0.237519
gene-BT_RS05300	BT_RS05300	BT_RS05300	BT1054,BT_1054	481.895	1.12224	0.000414045	0.00245173	-2.61053
gene-BT_RS05305	BT_RS05305	BT_RS05305	BT1055,BT_1055	23.4391	1.30672	0.0221399	0.0549614	-1.25994
gene-BT_RS05310	BT_RS05310	BT_RS05310	BT1056,BT_1056	77.3488	1.71375	0.000513904	0.00293875	-2.53184
gene-BT_RS05315	BT_RS05315	BT_RS05315	BT1057,BT_1057	415.344	1.08698	0.000583912	0.00325153	-2.48791
gene-BT_RS05320	BT_RS05320	BT_RS05320	BT1058,BT_1058	436.439	0.514185	0.212237	0.324043	-0.489397
gene-BT_RS05325	BT_RS05325	BT_RS05325	BT1059,BT_1059	981.2	0.192709	0.517206	0.63398	-0.197924
gene-BT_RS05330	BT_RS05330	BT_RS05330	BT1060,BT_1060	4999.37	-1.85594	2.76431e-11	1.53748e-09	-8.81319
gene-BT_RS05335	BT_RS05335	BT_RS05335	BT1061,BT_1061	112.72	-0.766681	0.0275729	0.0649952	-1.18712
gene-BT_RS05340	BT_RS05340	BT_RS05340	BT1062,BT_1062	11.6485	-1.53429	0.00353655	0.0134005	-1.87288
gene-BT_RS05345	BT_RS05345	BT_RS05345	BT1063,BT_1063	80.7976	-0.352429	0.20067	0.310749	-0.50759
gene-BT_RS05355	BT_RS05355	BT_RS05355	BT1066,BT_1066	2.31453	-0.805723	0.422541	0.547148	-0.261895
gene-BT_RS05360	BT_RS05360	BT_RS05360	BT1067,BT_1067	2.45708	-1.43155	0.104733	0.185909	-0.7307
gene-BT_RS05365	BT_RS05365	BT_RS05365	BT1068,BT_1068	1.17882	0.825895	0.655577	0.755515	-0.121757
gene-BT_RS05370	BT_RS05370	BT_RS05370	BT1069,BT_1069	949.565	-0.378223	0.383251	0.509403	-0.292939
gene-BT_RS05375	BT_RS05375	BT_RS05375	BT1070,BT_1070	1058.46	1.07781	0.00470011	0.0166689	-1.77809
gene-BT_RS05380	BT_RS05380	BT_RS05380	BT1071,BT_1071	622.589	0.422449	0.040193	0.0870569	-1.0602
gene-BT_RS05385	BT_RS05385	BT_RS05385		0
gene-BT_RS05390	BT_RS05390	BT_RS05390	BT1072,BT_1072	19046.2	2.24709	0.0135374	0.0378044	-1.42246
gene-BT_RS05395	BT_RS05395	BT_RS05395	BT1073,BT_1073	25026.2	2.68992	0.00370543	0.0138657	-1.85806
gene-BT_RS05400	BT_RS05400	BT_RS05400	BT1074,BT_1074	16259.4	2.82364	0.00138194	0.00641694	-2.19267
gene-BT_RS05405	BT_RS05405	BT_RS05405	BT1075,BT_1075	3300.01	4.30012	2.76166e-08	6.90065e-07	-6.16111
gene-BT_RS05410	BT_RS05410	BT_RS05410	BT1076,BT_1076	1122.72	3.1446	1.97188e-07	3.92026e-06	-5.40668
gene-BT_RS05415	BT_RS05415	BT_RS05415	BT_t19	2.10683	-2.10269	0.0815763	0.153555	-0.813735
gene-BT_RS05420	BT_RS05420	BT_RS05420	BT1077,BT_1077	825.526	0.887191	0.000541136	0.00303868	-2.51731
gene-BT_RS05425	BT_RS05425	BT_RS05425	BT1078,BT_1078	1520.5	-0.874463	0.00214904	0.00899672	-2.04592
gene-BT_RS05430	BT_RS05430	BT_RS05430	BT1079,BT_1079	26.588	1.52477	0.0185681	0.0480877	-1.31797
gene-BT_RS05435	BT_RS05435	BT_RS05435	BT1080,BT_1080	18.5808	1.31695	0.025092	0.0604277	-1.21876
gene-BT_RS05440	recR	BT_RS05440	BT1081,BT_1081	45.3758	0.531817	0.108349	0.190949	-0.719082
gene-BT_RS05445	BT_RS05445	BT_RS05445	BT1082,BT_1082	72.1118	-0.318978	0.24387	0.361358	-0.442062
gene-BT_RS05450	BT_RS05450	BT_RS05450	BT1083,BT_1083	77.7931	0.193216	0.480341	0.600844	-0.221238
gene-BT_RS05455	BT_RS05455	BT_RS05455	BT1084,BT_1084	198.246	0.789946	0.0283109	0.0663998	-1.17783
gene-BT_RS05460	BT_RS05460	BT_RS05460	BT1085,BT_1085	1778.28	-0.660146	0.00676646	0.0220453	-1.65668
gene-BT_RS05465	BT_RS05465	BT_RS05465	BT1086,BT_1086	1489.63	0.629719	0.0146313	0.0400199	-1.39772
gene-BT_RS05470	BT_RS05470	BT_RS05470	BT1087,BT_1087	1316.11	0.0568913	0.820497	0.878607	-0.0562055
gene-BT_RS05475	BT_RS05475	BT_RS05475	BT1088,BT_1088	2372.17	0.133849	0.590417	0.702069	-0.15362
gene-BT_RS05480	lipB	BT_RS05480	BT1089,BT_1089	203.601	-0.622624	0.0397973	0.0863741	-1.06362
gene-BT_RS05485	BT_RS05485	BT_RS05485	BT1090,BT_1090	448.888	-0.248098	0.420312	0.545277	-0.263383
gene-BT_RS05490	BT_RS05490	BT_RS05490	BT1091,BT_1091	15521.9	-1.35807	0.000625435	0.00341758	-2.46628
gene-BT_RS05495	BT_RS05495	BT_RS05495	BT1092,BT_1092	6.68444	-2.27798	0.00830178	0.0258228	-1.588
gene-BT_RS05505	BT_RS05505	BT_RS05505	BT1095,BT_1095	3.61877	-2.02652	0.0129484	0.0365551	-1.43705
gene-BT_RS05510	BT_RS05510	BT_RS05510	BT1096,BT_1096	1.80376	0.978579	0.342633	0.468065	-0.329694
gene-BT_RS05515	BT_RS05515	BT_RS05515		4.05018	1.41697	0.057205	0.114312	-0.941908
gene-BT_RS05520	BT_RS05520	BT_RS05520		0.697755	0.0428593	0.979393	0.986688	-0.00582018
gene-BT_RS05535	BT_RS05535	BT_RS05535	BT1098,BT_1098	2244.84	0.769738	0.000572358	0.003191	-2.49607
gene-BT_RS05540	BT_RS05540	BT_RS05540	BT1099,BT_1099	2357.42	0.450867	0.139502	0.233687	-0.631365
gene-BT_RS05545	glgP	BT_RS05545	BT1100,BT_1100	9446.36	0.713833	0.0661104	0.128374	-0.891523
gene-BT_RS05550	BT_RS05550	BT_RS05550	BT1101,BT_1101	5176.67	1.42338	0.00242755	0.00993126	-2.003
gene-BT_RS05555	pfkA	BT_RS05555	BT1102,BT_1102	3765.03	1.29559	0.0109058	0.032025	-1.49451
gene-BT_RS05560	BT_RS05560	BT_RS05560	BT1103,BT_1103	3057.57	0.646618	0.234965	0.351194	-0.454453
gene-BT_RS05565	BT_RS05565	BT_RS05565	BT1104,BT_1104	35128.7	-0.275031	0.563393	0.676618	-0.169656
gene-BT_RS05570	gpmA	BT_RS05570	BT1105,BT_1105	8122.75	1.1259	0.055675	0.111925	-0.951073
gene-BT_RS05575	BT_RS05575	BT_RS05575	BT1106,BT_1106	20335.2	0.383293	0.450568	0.572493	-0.24223
gene-BT_RS05580	BT_RS05580	BT_RS05580	BT1107,BT_1107	8164.08	1.04075	0.0685492	0.132449	-0.877951
gene-BT_RS05585	BT_RS05585	BT_RS05585	BT1108,BT_1108	2572.36	0.600445	0.0168277	0.0448482	-1.34825
gene-BT_RS05590	BT_RS05590	BT_RS05590	BT1109,BT_1109	3351.14	1.22619	0.000765578	0.00396539	-2.40171
gene-BT_RS05595	BT_RS05595	BT_RS05595	BT1110,BT_1110	3194.85	0.66966	0.0181483	0.0473152	-1.325
gene-BT_RS05620	BT_RS05620	BT_RS05620	BT1114,BT_1114	531.634	-0.0229799	0.934932	0.958224	-0.0185328
gene-BT_RS05625	BT_RS05625	BT_RS05625	BT1115,BT_1115	785.052	0.740906	0.095503	0.172274	-0.76378
gene-BT_RS05630	BT_RS05630	BT_RS05630	BT1116,BT_1116	347.003	0.179338	0.593765	0.704973	-0.151827
gene-BT_RS05640	BT_RS05640	BT_RS05640	BT1118,BT_1118	729.592	-0.46492	0.0434615	0.0924636	-1.03403
gene-BT_RS05645	BT_RS05645	BT_RS05645	BT1119,BT_1119	1425.5	-0.759125	0.00979443	0.0293784	-1.53197
gene-BT_RS05655	BT_RS05655	BT_RS05655	BT1121,BT_1121	18.7502	-0.736415	0.140774	0.235397	-0.6282
gene-BT_RS05660	BT_RS05660	BT_RS05660	BT1122,BT_1122	12.5354	-2.41	4.41857e-06	5.62495e-05	-4.24988
gene-BT_RS05665	BT_RS05665	BT_RS05665	BT1123,BT_1123	517.854	-0.729199	0.0217061	0.0542014	-1.26599
gene-BT_RS05670	BT_RS05670	BT_RS05670	BT1124,BT_1124	13.8614	-0.924626	0.109156	0.192064	-0.716555
gene-BT_RS05675	BT_RS05675	BT_RS05675	BT1125,BT_1125	23.6878	-2.03663	6.48852e-05	0.000537488	-3.26963
gene-BT_RS05680	BT_RS05680	BT_RS05680	BT1126,BT_1126	1.04276	-0.615152	0.682022	0.777724	-0.109174
gene-BT_RS05685	mobC	BT_RS05685	BT1127,BT_1127	0.159005	-1.29355	0.71299	0.801707	-0.0959845
gene-BT_RS05690	BT_RS05690	BT_RS05690		1.22845	-1.30728	0.34881	0.473732	-0.324467
gene-BT_RS05695	BT_RS05695	BT_RS05695	BT1129,BT_1129	2.66837	-0.337507	0.732944	0.816479	-0.088055
gene-BT_RS05700	BT_RS05700	BT_RS05700	BT1130,BT_1130	22.6637	-1.17448	0.00462775	0.0165171	-1.78207
gene-BT_RS05710	BT_RS05710	BT_RS05710		0.0534782	0.597888	0.865283	0.911112	-0.0404283
gene-BT_RS05715	BT_RS05715	BT_RS05715		0.982719	-0.977707	0.452123	0.574	-0.241088
gene-BT_RS05720	BT_RS05720	BT_RS05720	BT1133,BT_1133	1.15901	-2.2723	0.181179	0.287251	-0.541739
gene-BT_RS05730	BT_RS05730	BT_RS05730		0
gene-BT_RS05735	BT_RS05735	BT_RS05735	BT1135,BT_1135	472.919	0.178124	0.344129	0.469012	-0.328816
gene-BT_RS24335	BT_RS24335	BT_RS24335		25.5574	-0.448533	0.305974	0.432529	-0.363985
gene-BT_RS05745	BT_RS05745	BT_RS05745	BT1138,BT_1138	72.8354	0.134281	0.742985	0.825303	-0.0833864
gene-BT_RS05755	BT_RS05755	BT_RS05755	BT1140,BT_1140	339.085	-0.624572	0.00470565	0.0166689	-1.77809
gene-BT_RS05760	BT_RS05760	BT_RS05760		15.8252	-0.998189	0.04502	0.0949586	-1.02247
gene-BT_RS05765	BT_RS05765	BT_RS05765	BT1141,BT_1141	131.129	0.858236	0.101038	0.180448	-0.743649
gene-BT_RS05770	BT_RS05770	BT_RS05770	BT1142,BT_1142	225.453	0.481181	0.274015	0.398071	-0.400039
gene-BT_RS05775	BT_RS05775	BT_RS05775	BT1143,BT_1143	49.194	3.16014	2.24252e-09	7.8187e-08	-7.10687
gene-BT_RS05780	BT_RS05780	BT_RS05780	BT1144,BT_1144	1256.88	-0.412521	0.119346	0.205598	-0.68698
gene-BT_RS05785	rsmG	BT_RS05785	BT1145,BT_1145	612.862	0.644456	0.0304945	0.0701478	-1.15399
gene-BT_RS05790	BT_RS05790	BT_RS05790	BT1146,BT_1146	410.534	1.46635	0.00173527	0.00762671	-2.11766
gene-BT_RS05795	gcvP	BT_RS05795	BT1147,BT_1147	1731.34	1.37422	7.49739e-05	0.000603927	-3.21902
gene-BT_RS05800	BT_RS05800	BT_RS05800	BT1148,BT_1148	1347.05	-1.04655	0.000516403	0.00294583	-2.53079
gene-BT_RS05805	BT_RS05805	BT_RS05805	BT1149,BT_1149	215.353	0.309767	0.085756	0.158737	-0.799322
gene-BT_RS05810	BT_RS05810	BT_RS05810	BT1150,BT_1150	140.555	-0.177586	0.370629	0.497437	-0.303262
gene-BT_RS05815	BT_RS05815	BT_RS05815	BT1151,BT_1151	2994.54	1.14964	0.00215697	0.00900568	-2.04548
gene-BT_RS05820	BT_RS05820	BT_RS05820	BT1152,BT_1152	5068.75	0.357644	0.0528552	0.107365	-0.969137
gene-BT_RS05825	serC	BT_RS05825	BT1153,BT_1153	5580.65	0.115124	0.409016	0.534225	-0.272276
gene-BT_RS05830	BT_RS05830	BT_RS05830	BT1154,BT_1154	707.428	-0.00815185	0.962562	0.977203	-0.0100153
gene-BT_RS05835	BT_RS05835	BT_RS05835	BT1155,BT_1155	1061.3	1.87711	0.000249869	0.00163695	-2.78596
gene-BT_RS05840	nqrE	BT_RS05840	BT1156,BT_1156	657.897	1.55805	0.00274108	0.0109362	-1.96113
gene-BT_RS05845	BT_RS05845	BT_RS05845	BT1157,BT_1157	391.244	1.42556	0.00470597	0.0166689	-1.77809
gene-BT_RS05850	BT_RS05850	BT_RS05850	BT1158,BT_1158	575.697	2.06952	0.000388793	0.00233584	-2.63156
gene-BT_RS05855	BT_RS05855	BT_RS05855	BT1159,BT_1159	726.598	2.1044	0.000173256	0.00121249	-2.91632
gene-BT_RS05860	BT_RS05860	BT_RS05860	BT1160,BT_1160	1355.74	2.08672	2.0724e-05	0.000202983	-3.69254
gene-BT_RS05865	BT_RS05865	BT_RS05865	BT1161,BT_1161	511.417	1.09323	1.98398e-06	2.79192e-05	-4.5541
gene-BT_RS05870	BT_RS05870	BT_RS05870	BT1162,BT_1162	274.587	1.25219	0.00123185	0.00583101	-2.23426
gene-BT_RS05875	BT_RS05875	BT_RS05875	BT1163,BT_1163	178.841	-0.951237	0.0196117	0.0501236	-1.29996
gene-BT_RS05880	BT_RS05880	BT_RS05880	BT1164,BT_1164	111.302	1.07043	0.0627858	0.122901	-0.910443
gene-BT_RS05885	BT_RS05885	BT_RS05885	BT1165,BT_1165	41.3632	1.74182	0.00735753	0.0235441	-1.62812
gene-BT_RS05890	BT_RS05890	BT_RS05890	BT1166,BT_1166	22.9678	1.74786	0.0187546	0.0483965	-1.31519
gene-BT_RS05895	BT_RS05895	BT_RS05895	BT1167,BT_1167	10.6061	2.24026	0.0146945	0.0401009	-1.39685
gene-BT_RS05900	BT_RS05900	BT_RS05900	BT1168,BT_1168	3.36618	-0.672049	0.39021	0.51667	-0.286787
gene-BT_RS05905	BT_RS05905	BT_RS05905		3.69015	-1.87164	0.0232891	0.0574177	-1.24095
gene-BT_RS05910	BT_RS05910	BT_RS05910	BT1170,BT_1170	42.7095	-0.970337	0.018208	0.0474141	-1.32409
gene-BT_RS05915	BT_RS05915	BT_RS05915	BT1171,BT_1171	153.793	0.0335881	0.917352	0.94763	-0.0233614
gene-BT_RS05920	BT_RS05920	BT_RS05920	BT1172,BT_1172	9.9996	0.632031	0.406164	0.531654	-0.274371
gene-BT_RS05925	BT_RS05925	BT_RS05925	BT1173,BT_1173	3.86417	-0.291795	0.662883	0.761867	-0.118121
gene-BT_RS05930	BT_RS05930	BT_RS05930	BT1174,BT_1174	1.18053	1.215	0.329521	0.455888	-0.341142
gene-BT_RS05935	BT_RS05935	BT_RS05935	BT1175,BT_1175	862.581	-0.178326	0.374869	0.501256	-0.29994
gene-BT_RS05940	BT_RS05940	BT_RS05940	BT1176,BT_1176	50.1563	1.59755	0.000161782	0.00114883	-2.93975
gene-BT_RS05945	BT_RS05945	BT_RS05945	BT1177,BT_1177	23.3568	2.21092	0.00212447	0.00894998	-2.04818
gene-BT_RS05950	BT_RS05950	BT_RS05950	BT1178,BT_1178	1082.56	-0.349824	0.134822	0.227396	-0.643216
gene-BT_RS05955	BT_RS05955	BT_RS05955	BT1179,BT_1179	116.82	0.575197	0.116281	0.201657	-0.695388
gene-BT_RS05960	BT_RS05960	BT_RS05960	BT1180,BT_1180	108.732	1.17278	0.0330983	0.0749203	-1.1254
gene-BT_RS05965	BT_RS05965	BT_RS05965	BT1181,BT_1181	122.463	1.24836	0.00526759	0.0182234	-1.73937
gene-BT_RS05970	BT_RS05970	BT_RS05970	BT1182,BT_1182	139.858	1.19818	0.0352686	0.078521	-1.10501
gene-BT_RS05980	BT_RS05980	BT_RS05980	BT1183,BT_1183	635.423	0.492506	0.000935744	0.00467572	-2.33015
gene-BT_RS05985	BT_RS05985	BT_RS05985	BT1184,BT_1184	189.605	0.908332	0.00304716	0.0119232	-1.92361
gene-BT_RS05990	BT_RS05990	BT_RS05990	BT1185,BT_1185	5103.69	0.736674	0.0694178	0.133961	-0.873021
gene-BT_RS05995	ettA	BT_RS05995	BT1186,BT_1186	1700.35	0.0714482	0.827335	0.881887	-0.0545872
gene-BT_RS06000	BT_RS06000	BT_RS06000	BT_t20	0
gene-BT_RS06010	BT_RS06010	BT_RS06010	BT1189,BT_1189	9.80296	0.0217729	0.969644	0.981195	-0.00824485
gene-BT_RS06015	rsgA	BT_RS06015	BT1190,BT_1190	24.3789	-1.28301	0.00625116	0.0207799	-1.68236
gene-BT_RS06020	BT_RS06020	BT_RS06020	BT1191,BT_1191	548.572	0.260734	0.137578	0.230961	-0.636461
gene-BT_RS06025	BT_RS06025	BT_RS06025	BT1192,BT_1192	791.27	0.81051	0.000421377	0.00248884	-2.604
gene-BT_RS06030	BT_RS06030	BT_RS06030	BT1193,BT_1193	49.8171	-0.58443	0.112947	0.197414	-0.704622
gene-BT_RS06035	BT_RS06035	BT_RS06035	BT1194,BT_1194	20872.7	-1.7234	7.287e-07	1.19876e-05	-4.92127
gene-BT_RS06040	mtgA	BT_RS06040	BT1195,BT_1195	2569.2	-1.23732	4.4751e-06	5.66603e-05	-4.24672
gene-BT_RS06045	BT_RS06045	BT_RS06045	BT1196,BT_1196	65036.6	-0.525395	0.369868	0.496558	-0.30403
gene-BT_RS06050	BT_RS06050	BT_RS06050	BT1197,BT_1197	24340.7	-1.86378	1.44912e-05	0.000151122	-3.82067
gene-BT_RS06055	BT_RS06055	BT_RS06055	BT1198,BT_1198	341.799	0.51575	0.0366398	0.0808603	-1.09226
gene-BT_RS06060	BT_RS06060	BT_RS06060	BT1199,BT_1199	206.818	1.27698	0.000849279	0.00433643	-2.36287
gene-BT_RS06065	BT_RS06065	BT_RS06065	BT1200,BT_1200	5603.97	-2.31458	4.64497e-07	8.03033e-06	-5.09527
gene-BT_RS06070	BT_RS06070	BT_RS06070	BT1201,BT_1201	250.852	-0.136614	0.50255	0.619993	-0.207613
gene-BT_RS06080	BT_RS06080	BT_RS06080	BT1204,BT_1204	1419.04	-0.507264	0.000998555	0.00490562	-2.30931
gene-BT_RS06085	BT_RS06085	BT_RS06085	BT1205,BT_1205	918.047	-0.342921	0.204841	0.315164	-0.501463
gene-BT_RS06090	BT_RS06090	BT_RS06090	BT1206,BT_1206	478.361	-0.702854	0.00555942	0.018945	-1.72251
gene-BT_RS06095	BT_RS06095	BT_RS06095	BT1207,BT_1207	423.398	1.04016	0.000488699	0.0028112	-2.55111
gene-BT_RS06100	BT_RS06100	BT_RS06100	BT1208,BT_1208	33.9876	1.53431	0.000215052	0.00144982	-2.83869
gene-BT_RS06105	BT_RS06105	BT_RS06105	BT1209,BT_1209	5801.58	-0.285038	0.534436	0.651418	-0.18614
gene-BT_RS06110	BT_RS06110	BT_RS06110	BT1210,BT_1210	9667.6	-0.175717	0.700068	0.791552	-0.101521
gene-BT_RS06115	BT_RS06115	BT_RS06115	BT1211,BT_1211	976.624	-1.73567	1.20078e-15	1.87002e-13	-12.7282
gene-BT_RS06120	BT_RS06120	BT_RS06120	BT1212,BT_1212	37.0184	-0.561834	0.202239	0.312144	-0.505645
gene-BT_RS06125	BT_RS06125	BT_RS06125	BT1213,BT_1213	34.217	-0.480895	0.305104	0.431823	-0.364694
gene-BT_RS06130	BT_RS06130	BT_RS06130	BT1214,BT_1214	14.3201	0.266095	0.672052	0.769565	-0.113755
gene-BT_RS06135	BT_RS06135	BT_RS06135	BT1215,BT_1215	29.599	-0.383609	0.396466	0.521477	-0.282764
gene-BT_RS06140	BT_RS06140	BT_RS06140	BT1216,BT_1216	143.04	-0.592771	0.0134978	0.0377162	-1.42347
gene-BT_RS06145	BT_RS06145	BT_RS06145	BT1217,BT_1217	137.728	-0.187327	0.360191	0.486925	-0.312538
gene-BT_RS06150	BT_RS06150	BT_RS06150	BT1218,BT_1218	3077.79	-1.83221	1.68577e-09	6.15307e-08	-7.21091
gene-BT_RS06155	BT_RS06155	BT_RS06155	BT1219,BT_1219	1256.09	-0.179401	0.68336	0.778407	-0.108793
gene-BT_RS06160	pgl	BT_RS06160	BT1220,BT_1220	8414.96	-0.243229	0.62963	0.73565	-0.133329
gene-BT_RS06165	zwf	BT_RS06165	BT1221,BT_1221	14731.9	-0.355124	0.496817	0.615793	-0.210565
gene-BT_RS06170	BT_RS06170	BT_RS06170		2631.08	-0.668504	0.269947	0.393103	-0.405494
gene-BT_RS06175	gnd	BT_RS06175	BT1222,BT_1222	14094.7	-0.864108	0.0558103	0.112052	-0.950579
gene-BT_RS06180	BT_RS06180	BT_RS06180	BT1223,BT_1223	425.241	-0.271308	0.167363	0.269721	-0.569085
gene-BT_RS06185	gmd	BT_RS06185	BT1224,BT_1224	772.75	0.398544	0.0364235	0.0804589	-1.09443
gene-BT_RS06190	BT_RS06190	BT_RS06190	BT1225,BT_1225	136.478	1.12379	1.83852e-06	2.59504e-05	-4.58586
gene-BT_RS06195	BT_RS06195	BT_RS06195	BT1226,BT_1226	1579.4	1.01458	0.0456892	0.0961098	-1.01723
gene-BT_RS06200	BT_RS06200	BT_RS06200	BT1227,BT_1227	542.455	0.0183998	0.93398	0.957971	-0.0186478
gene-BT_RS06205	BT_RS06205	BT_RS06205	BT1228,BT_1228	6579.45	-1.28061	1.79301e-08	4.75964e-07	-6.32243
gene-BT_RS06210	BT_RS06210	BT_RS06210	BT1229,BT_1229	119.534	0.496847	0.134096	0.226335	-0.645248
gene-BT_RS06215	BT_RS06215	BT_RS06215		197.371	-2.26474	5.07222e-05	0.000439655	-3.35689
gene-BT_RS06225	BT_RS06225	BT_RS06225	BT_t21	49.5764	-1.2593	0.000289677	0.00186929	-2.72832
gene-BT_RS06230	BT_RS06230	BT_RS06230	BT_t22	59.4685	-0.591604	0.0379157	0.0832826	-1.07945
gene-BT_RS06235	BT_RS06235	BT_RS06235	BT1232,BT_1232	10.3232	-0.447867	0.437367	0.560048	-0.251774
gene-BT_RS06240	BT_RS06240	BT_RS06240	BT1233,BT_1233	349.31	-0.630737	0.00998491	0.0297889	-1.52594
gene-BT_RS06245	BT_RS06245	BT_RS06245	BT1234,BT_1234	265.212	-0.202324	0.287275	0.412841	-0.384217
gene-BT_RS06250	BT_RS06250	BT_RS06250	BT1235,BT_1235	662.983	3.03537	1.24224e-31	5.27611e-29	-28.2777
gene-BT_RS06255	BT_RS06255	BT_RS06255	BT1236,BT_1236	282.836	0.676194	0.035627	0.0790357	-1.10218
gene-BT_RS06260	BT_RS06260	BT_RS06260	BT1237,BT_1237	157.801	0.208031	0.328062	0.454674	-0.3423
gene-BT_RS06265	BT_RS06265	BT_RS06265	BT1238,BT_1238	180.028	1.37971	0.000184802	0.0012791	-2.8931
gene-BT_RS06270	BT_RS06270	BT_RS06270	BT1239,BT_1239	1917.08	-0.678009	0.10115	0.180578	-0.743335
gene-BT_RS06275	BT_RS06275	BT_RS06275	BT1240,BT_1240	550.896	0.474682	0.0347149	0.0776763	-1.10971
gene-BT_RS06280	BT_RS06280	BT_RS06280	BT1242,BT_1242	282.846	0.560186	0.0390707	0.085378	-1.06865
gene-BT_RS06285	BT_RS06285	BT_RS06285	BT1243,BT_1243	4093.88	-1.08947	0.128065	0.218205	-0.661135
gene-BT_RS06290	dnaJ	BT_RS06290	BT1244,BT_1244	810.788	0.147748	0.847173	0.898114	-0.0466684
gene-BT_RS06300	BT_RS06300	BT_RS06300	BT1247,BT_1247	287.401	0.29029	0.313411	0.440113	-0.356436
gene-BT_RS06305	BT_RS06305	BT_RS06305	BT1248,BT_1248	17.0718	0.587671	0.158993	0.259157	-0.586437
gene-BT_RS06310	BT_RS06310	BT_RS06310	BT1249,BT_1249	43.4758	0.590935	0.0519402	0.105875	-0.975208
gene-BT_RS06315	BT_RS06315	BT_RS06315	BT1250,BT_1250	49.5136	0.456125	0.098402	0.176685	-0.752801
gene-BT_RS06320	BT_RS06320	BT_RS06320	BT1251,BT_1251	17.9367	0.281281	0.525462	0.642828	-0.191906
gene-BT_RS06325	BT_RS06325	BT_RS06325	BT1252,BT_1252	58.4604	-0.182426	0.643585	0.746852	-0.126765
gene-BT_RS06330	BT_RS06330	BT_RS06330	BT1253,BT_1253	11.8408	-0.0143974	0.980083	0.987055	-0.00565871
gene-BT_RS06335	creD	BT_RS06335	BT1254,BT_1254	251.355	0.445134	0.130397	0.221371	-0.654878
gene-BT_RS06340	BT_RS06340	BT_RS06340	BT1255,BT_1255	556.332	-1.43763	0.000913067	0.00458201	-2.33894
gene-BT_RS06345	BT_RS06345	BT_RS06345	BT1256,BT_1256	69.0184	-2.304	5.89034e-05	0.00049945	-3.30151
gene-BT_RS06350	BT_RS06350	BT_RS06350	BT1257,BT_1257	457.947	-1.1138	0.00506958	0.0177284	-1.75133
gene-BT_RS06355	BT_RS06355	BT_RS06355	BT1258,BT_1258	148.501	0.304178	0.396948	0.521965	-0.282359
gene-BT_RS06360	BT_RS06360	BT_RS06360	BT1259,BT_1259	9691.78	-2.15908	1.32209e-05	0.000139431	-3.85564
gene-BT_RS06370	BT_RS06370	BT_RS06370	BT1262,BT_1262	80.8411	-1.71101	0.00157578	0.00705178	-2.1517
gene-BT_RS06375	BT_RS06375	BT_RS06375	BT1263,BT_1263	310.523	-1.32881	0.00384886	0.01426	-1.84588
gene-BT_RS06380	BT_RS06380	BT_RS06380	BT1264,BT_1264	86.3128	-0.764076	0.275945	0.400377	-0.397531
gene-BT_RS06385	BT_RS06385	BT_RS06385	BT1265,BT_1265	112.603	0.325009	0.366608	0.493032	-0.307125
gene-BT_RS06390	BT_RS06390	BT_RS06390	BT1266,BT_1266	136.451	-0.495698	0.018321	0.0476061	-1.32234
gene-BT_RS06395	BT_RS06395	BT_RS06395	BT1267,BT_1267	38.2474	-0.341551	0.565069	0.677793	-0.168903
gene-BT_RS06400	BT_RS06400	BT_RS06400	BT1268,BT_1268	63.072	0.0102776	0.987703	0.99252	-0.00326061
gene-BT_RS06405	BT_RS06405	BT_RS06405	BT1269,BT_1269	52.7878	-0.999045	0.163862	0.265176	-0.576466
gene-BT_RS06410	BT_RS06410	BT_RS06410	BT1270,BT_1270	363.165	-1.21855	8.2057e-06	9.32775e-05	-4.03022
gene-BT_RS06415	BT_RS06415	BT_RS06415	BT1271,BT_1271	1715.37	0.383735	0.050156	0.103047	-0.986965
gene-BT_RS06420	BT_RS06420	BT_RS06420	BT1272,BT_1272	425.643	0.103074	0.742107	0.824721	-0.0836931
gene-BT_RS06425	fucI	BT_RS06425	BT1273,BT_1273	372.031	1.26462	1.24772e-07	2.66179e-06	-5.57483
gene-BT_RS06430	BT_RS06430	BT_RS06430	BT1274,BT_1274	142.952	1.1516	6.04654e-06	7.28078e-05	-4.13782
gene-BT_RS06435	BT_RS06435	BT_RS06435	BT1275,BT_1275	75.1699	2.18661	8.63723e-08	1.92107e-06	-5.71646
gene-BT_RS06440	BT_RS06440	BT_RS06440	BT1276,BT_1276	22.3396	1.82611	0.000320571	0.00203217	-2.69204
gene-BT_RS06445	fucP	BT_RS06445	BT1277,BT_1277	58.5449	2.20462	7.38372e-05	0.000596829	-3.22415
gene-BT_RS06450	BT_RS06450	BT_RS06450	BT1278,BT_1278	70.8008	0.86168	0.106	0.187659	-0.72663
gene-BT_RS06455	BT_RS06455	BT_RS06455	BT1279,BT_1279	133.908	0.452209	0.228258	0.343231	-0.464413
gene-BT_RS06460	BT_RS06460	BT_RS06460	BT1280,BT_1280	732.006	1.92459	1.40558e-07	2.90569e-06	-5.53675
gene-BT_RS06465	BT_RS06465	BT_RS06465	BT1281,BT_1281	197.907	2.69762	4.89054e-06	6.10925e-05	-4.21401
gene-BT_RS06470	BT_RS06470	BT_RS06470	BT1282,BT_1282	165.127	2.43598	2.10134e-07	4.12499e-06	-5.38458
gene-BT_RS06475	BT_RS06475	BT_RS06475	BT1283,BT_1283	242.212	2.49548	1.41016e-09	5.31313e-08	-7.27465
gene-BT_RS06480	BT_RS06480	BT_RS06480	BT1284,BT_1284	368.59	2.36725	1.51499e-11	9.54383e-10	-9.02028
gene-BT_RS06485	BT_RS06485	BT_RS06485	BT1285,BT_1285	1303.32	1.28917	0.00348365	0.0132214	-1.87872
gene-BT_RS06490	BT_RS06490	BT_RS06490	BT1286,BT_1286	31.1145	1.33965	0.00887673	0.0272305	-1.56494
gene-BT_RS06495	BT_RS06495	BT_RS06495	BT1287,BT_1287	9770.49	-2.43397	0.000961706	0.00475687	-2.32268
gene-BT_RS06500	BT_RS06500	BT_RS06500	BT1288,BT_1288	26.4499	0.636206	0.0944696	0.170938	-0.767161
gene-BT_RS06505	BT_RS06505	BT_RS06505	BT1289,BT_1289	20.6636	1.52137	0.000484735	0.0027959	-2.55348
gene-BT_RS06510	BT_RS06510	BT_RS06510	BT1290,BT_1290	60.5219	0.693434	0.0178389	0.0468485	-1.3293
gene-BT_RS06515	potA	BT_RS06515	BT1291,BT_1291	196.526	0.777362	0.000205764	0.00139323	-2.85598
gene-BT_RS06520	BT_RS06520	BT_RS06520	BT1292,BT_1292	6469.64	-0.596505	0.0542976	0.109675	-0.959892
gene-BT_RS06525	BT_RS06525	BT_RS06525	BT1293,BT_1293	5386.5	-0.56485	0.00107615	0.00522094	-2.28225
gene-BT_RS06530	BT_RS06530	BT_RS06530	BT1294,BT_1294	1518.12	-0.868961	3.08396e-05	0.000288166	-3.54036
gene-BT_RS06535	BT_RS06535	BT_RS06535	BT1295,BT_1295	709.507	1.5424	0.00865711	0.0266443	-1.5744
gene-BT_RS06540	BT_RS06540	BT_RS06540	BT1296,BT_1296	1181	1.70727	0.000402309	0.00239133	-2.62136
gene-BT_RS06545	BT_RS06545	BT_RS06545	BT1297,BT_1297	219.206	1.84233	0.00098537	0.0048613	-2.31325
gene-BT_RS06550	BT_RS06550	BT_RS06550	BT1298,BT_1298	1084.32	1.075	0.00603616	0.0202302	-1.694
gene-BT_RS06555	BT_RS06555	BT_RS06555	BT1299,BT_1299	1438.4	2.03606	2.36901e-05	0.000226804	-3.64435
gene-BT_RS06560	BT_RS06560	BT_RS06560	BT1300,BT_1300	846.834	1.91366	0.00023934	0.00158161	-2.8009
gene-BT_RS06565	BT_RS06565	BT_RS06565	BT1301,BT_1301	630.981	1.42498	1.85841e-05	0.000184734	-3.73345
gene-BT_RS06570	BT_RS06570	BT_RS06570	BT1302,BT_1302	9.43653	-0.209189	0.763892	0.840243	-0.0755949
gene-BT_RS06575	BT_RS06575	BT_RS06575	BT1303,BT_1303	14.0161	1.26189	0.0329272	0.0746219	-1.12713
gene-BT_RS06580	BT_RS06580	BT_RS06580	BT1304,BT_1304	8.87485	0.186327	0.722954	0.809791	-0.0916269
gene-BT_RS06585	BT_RS06585	BT_RS06585	BT1305,BT_1305	33.2383	0.667579	0.129375	0.219716	-0.658138
gene-BT_RS06590	BT_RS06590	BT_RS06590	BT1306,BT_1306	52.4734	-0.400782	0.299474	0.426179	-0.370408
gene-BT_RS06595	rrf	BT_RS06595		19.92	-0.371378	0.459792	0.581523	-0.235433
gene-BT_RS06600	BT_RS06600	BT_RS06600	BT_r02	53884.6	-0.0670035	0.911098	0.943407	-0.025301
gene-BT_RS06605	BT_RS06605	BT_RS06605	BT_t23	42.0967	0.956167	0.00667022	0.0217925	-1.66169
gene-BT_RS06610	BT_RS06610	BT_RS06610	BT_t24	19.0475	0.538416	0.210522	0.321846	-0.492353
gene-BT_RS06615	BT_RS06615	BT_RS06615	BT_r03	46829.7	-0.0705168	0.907642	0.940871	-0.0264699
gene-BT_RS06620	BT_RS06620	BT_RS06620	BT1308,BT_1308	222.167	0.408302	0.151189	0.249326	-0.603233
gene-BT_RS06625	BT_RS06625	BT_RS06625	BT1309,BT_1309	225.21	-0.0973721	0.764944	0.8407	-0.0753588
gene-BT_RS06630	BT_RS06630	BT_RS06630	BT1310,BT_1310	174.583	-1.15245	0.00853491	0.0263492	-1.57923
gene-BT_RS06635	BT_RS06635	BT_RS06635	BT1311,BT_1311	31809.2	-1.21055	1.7999e-05	0.000181034	-3.74224
gene-BT_RS06640	BT_RS06640	BT_RS06640	BT1312,BT_1312	27944.4	-1.5409	0.00165479	0.00734902	-2.13377
gene-BT_RS06645	BT_RS06645	BT_RS06645	BT1313,BT_1313	441.555	-0.98239	5.60218e-06	6.83378e-05	-4.16534
gene-BT_RS06650	BT_RS06650	BT_RS06650	BT1314,BT_1314	242.706	-0.217842	0.201738	0.311597	-0.506407
gene-BT_RS06655	rnpB	BT_RS06655		290141	-2.06718	0.000170416	0.00119854	-2.92135
gene-BT_RS06660	BT_RS06660	BT_RS06660	BT1315,BT_1315	367.403	-0.619744	0.00551378	0.0188445	-1.72482
gene-BT_RS06665	BT_RS06665	BT_RS06665	BT1316,BT_1316	1431.06	-0.815793	0.00418714	0.0151528	-1.81951
gene-BT_RS06670	BT_RS06670	BT_RS06670	BT1317,BT_1317	1540.87	-0.640681	0.0703195	0.135533	-0.867954
gene-BT_RS06675	BT_RS06675	BT_RS06675	BT1318,BT_1318	217.617	-0.923539	1.78067e-05	0.000179683	-3.74549
gene-BT_RS06680	BT_RS06680	BT_RS06680	BT1319,BT_1319	42.3483	-0.0133695	0.974682	0.983524	-0.00721512
gene-BT_RS06685	phoU	BT_RS06685	BT1320,BT_1320	153.033	-0.164378	0.483238	0.60366	-0.219208
gene-BT_RS06690	BT_RS06690	BT_RS06690	BT1321,BT_1321	112.407	-0.883569	0.000197943	0.00134809	-2.87028
gene-BT_RS06695	pstA	BT_RS06695	BT1322,BT_1322	82.7322	-1.47127	1.63761e-06	2.36606e-05	-4.62597
gene-BT_RS06700	pstC	BT_RS06700	BT1323,BT_1323	141.227	-2.04686	3.83719e-09	1.25366e-07	-6.90182
gene-BT_RS06705	BT_RS06705	BT_RS06705	BT1324,BT_1324	396.479	-1.59333	0.000433053	0.00254494	-2.59432
gene-BT_RS06710	BT_RS06710	BT_RS06710	BT1325,BT_1325	1458.72	0.783002	0.0915369	0.167251	-0.776632
gene-BT_RS06715	BT_RS06715	BT_RS06715	BT1326,BT_1326	65.3294	1.74246	5.03596e-06	6.27413e-05	-4.20245
gene-BT_RS06720	BT_RS06720	BT_RS06720	BT1327,BT_1327	52.4423	2.41549	8.1622e-05	0.000645958	-3.1898
gene-BT_RS06725	BT_RS06725	BT_RS06725	BT1328,BT_1328	21037.4	-0.829161	0.0330834	0.0749203	-1.1254
gene-BT_RS06730	tpx	BT_RS06730	BT1329,BT_1329	49241.4	-1.59675	4.88362e-05	0.000427271	-3.3693
gene-BT_RS06735	BT_RS06735	BT_RS06735	BT1330,BT_1330	5661.08	-1.21571	0.0102795	0.0304731	-1.51608
gene-BT_RS06740	BT_RS06740	BT_RS06740	BT1331,BT_1331	6161.65	-1.03725	0.0175823	0.0462688	-1.33471
gene-BT_RS06745	BT_RS06745	BT_RS06745	BT1332,BT_1332	1610.04	-0.129386	0.772281	0.846744	-0.0722476
gene-BT_RS06750	BT_RS06750	BT_RS06750	BT1333,BT_1333	5594.04	-0.179277	0.501544	0.619079	-0.208254
gene-BT_RS06755	BT_RS06755	BT_RS06755	BT1334,BT_1334	15118.6	-0.345609	0.299819	0.426539	-0.370041
gene-BT_RS06760	BT_RS06760	BT_RS06760	BT1335,BT_1335	169.848	0.59198	0.101621	0.181142	-0.74198
gene-BT_RS06765	BT_RS06765	BT_RS06765	BT1336,BT_1336	784.53	-1.11928	0.00980088	0.0293784	-1.53197
gene-BT_RS06770	BT_RS06770	BT_RS06770	BT1337,BT_1337	1588.94	0.234949	0.492003	0.612607	-0.212818
gene-BT_RS06775	rfbC	BT_RS06775	BT1338,BT_1338	621.151	-1.90534	5.98393e-09	1.83927e-07	-6.73535
gene-BT_RS06780	BT_RS06780	BT_RS06780	BT1339,BT_1339	1538.75	-2.10094	1.06713e-12	8.4502e-11	-10.0731
gene-BT_RS06785	BT_RS06785	BT_RS06785	BT1340,BT_1340	1027.69	-1.76205	8.18261e-09	2.41957e-07	-6.61626
gene-BT_RS06790	BT_RS06790	BT_RS06790	BT1341,BT_1341	1938.48	-1.45527	1.81653e-05	0.000181731	-3.74057
gene-BT_RS06795	BT_RS06795	BT_RS06795	BT1342,BT_1342	1159.7	-1.5227	3.54812e-06	4.68271e-05	-4.3295
gene-BT_RS06800	BT_RS06800	BT_RS06800	BT1343,BT_1343	735.405	-1.71786	1.17255e-08	3.32008e-07	-6.47885
gene-BT_RS06805	BT_RS06805	BT_RS06805	BT1344,BT_1344	1436.73	-1.16137	1.13007e-05	0.000121933	-3.91388
gene-BT_RS06810	BT_RS06810	BT_RS06810	BT1345,BT_1345	993.536	-1.45575	6.76714e-08	1.54981e-06	-5.80972
gene-BT_RS06815	BT_RS06815	BT_RS06815	BT1346,BT_1346	1368.52	-1.62462	3.73297e-11	2.02796e-09	-8.69294
gene-BT_RS06820	BT_RS06820	BT_RS06820	BT1347,BT_1347	1505.04	-1.5894	8.83335e-11	4.34415e-09	-8.3621
gene-BT_RS06825	BT_RS06825	BT_RS06825	BT1348,BT_1348	1454.82	-1.39959	6.70644e-08	1.54714e-06	-5.81047
gene-BT_RS06830	BT_RS06830	BT_RS06830	BT1349,BT_1349	376.754	-1.2434	0.000106949	0.000807214	-3.09301
gene-BT_RS06835	rfbG	BT_RS06835	BT1350,BT_1350	1751.55	-0.901601	0.000519229	0.00295522	-2.52941
gene-BT_RS06840	rfbF	BT_RS06840	BT1351,BT_1351	1181.52	-1.15233	9.63881e-06	0.000105959	-3.97486
gene-BT_RS06845	BT_RS06845	BT_RS06845	BT1352,BT_1352	1236.22	-1.38869	3.95105e-07	7.09974e-06	-5.14876
gene-BT_RS06850	BT_RS06850	BT_RS06850	BT1353,BT_1353	1357.77	-1.40642	2.63935e-08	6.70165e-07	-6.17382
gene-BT_RS06855	BT_RS06855	BT_RS06855	BT1354,BT_1354	684.61	-1.38204	8.86663e-08	1.94483e-06	-5.71112
gene-BT_RS06860	BT_RS06860	BT_RS06860	BT1355,BT_1355	691.137	-0.692464	0.00664951	0.02174	-1.66274
gene-BT_RS06865	BT_RS06865	BT_RS06865	BT1356,BT_1356	1587.1	0.50855	0.156503	0.256192	-0.591435
gene-BT_RS06870	BT_RS06870	BT_RS06870	BT1357,BT_1357	1477.84	-1.14685	3.2201e-07	5.88694e-06	-5.23011
gene-BT_RS06875	BT_RS06875	BT_RS06875	BT1358,BT_1358	2903.1	-1.31706	6.83399e-05	0.000560859	-3.25115
gene-BT_RS06880	BT_RS06880	BT_RS06880	BT1359,BT_1359	449.331	1.2843	0.00154756	0.00697222	-2.15663
gene-BT_RS06885	rlmB	BT_RS06885	BT1360,BT_1360	169.272	1.95133	8.39842e-05	0.000657244	-3.18227
gene-BT_RS06890	recN	BT_RS06890	BT1361,BT_1361	471.492	1.3318	0.000535421	0.00301384	-2.52088
gene-BT_RS06895	coaBC	BT_RS06895	BT1362,BT_1362	897.783	0.896547	0.00501098	0.0175761	-1.75508
gene-BT_RS06900	BT_RS06900	BT_RS06900	BT1363,BT_1363	657.236	1.54886	6.25133e-05	0.000522473	-3.28194
gene-BT_RS06905	dnaN	BT_RS06905	BT1364,BT_1364	3948.96	0.523773	0.015367	0.0415718	-1.3812
gene-BT_RS06910	BT_RS06910	BT_RS06910	BT1365,BT_1365	103.914	1.37003	0.000486224	0.00280104	-2.55268
gene-BT_RS06915	BT_RS06915	BT_RS06915	BT1366,BT_1366	4410.86	-1.39348	3.82222e-05	0.00034742	-3.45914
gene-BT_RS06920	BT_RS06920	BT_RS06920	BT1367,BT_1367	726.603	-1.74247	1.23525e-06	1.83921e-05	-4.73537
gene-BT_RS06925	murB	BT_RS06925	BT1368,BT_1368	1088.5	-1.67693	1.56137e-06	2.27345e-05	-4.64331
gene-BT_RS06930	BT_RS06930	BT_RS06930	BT1369,BT_1369	339.446	0.643308	0.000165768	0.00116989	-2.93185
gene-BT_RS06935	BT_RS06935	BT_RS06935	BT1370,BT_1370	350.087	0.550799	0.000592655	0.00328846	-2.48301
gene-BT_RS06940	kbl	BT_RS06940	BT1371,BT_1371	3570.06	1.15066	6.34461e-05	0.000529322	-3.27628
gene-BT_RS06945	BT_RS06945	BT_RS06945	BT1372,BT_1372	155.636	1.83003	1.11474e-08	3.21159e-07	-6.49328
gene-BT_RS06950	BT_RS06950	BT_RS06950	BT1373,BT_1373	32108.8	-0.492588	0.0389451	0.0851832	-1.06965
gene-BT_RS06955	lysA	BT_RS06955	BT1374,BT_1374	340.136	0.863767	0.0368999	0.0813574	-1.0896
gene-BT_RS06960	BT_RS06960	BT_RS06960	BT1375,BT_1375	1337.92	0.94692	0.00762943	0.0242151	-1.61591
gene-BT_RS06965	BT_RS06965	BT_RS06965	BT1376,BT_1376	553.096	0.053865	0.748361	0.828517	-0.0816986
gene-BT_RS06970	BT_RS06970	BT_RS06970	BT1377,BT_1377	993.161	-0.569781	0.00824454	0.0257133	-1.58984
gene-BT_RS06975	hisF	BT_RS06975	BT1378,BT_1378	48.1768	0.42481	0.323449	0.450184	-0.34661
gene-BT_RS06980	hisA	BT_RS06980	BT1379,BT_1379	25.799	1.39263	0.00335819	0.0128585	-1.89081
gene-BT_RS06985	hisH	BT_RS06985	BT1380,BT_1380	87.6027	0.47407	0.185522	0.292626	-0.533687
gene-BT_RS06990	purU	BT_RS06990	BT1381,BT_1381	130.704	0.737266	0.0363396	0.0803876	-1.09481
gene-BT_RS06995	BT_RS06995	BT_RS06995	BT_t25	5.87487	-0.458139	0.44394	0.566691	-0.246654
gene-BT_RS07000	BT_RS07000	BT_RS07000	BT_t26	69.8463	-1.24182	0.000311806	0.00199283	-2.70053
gene-BT_RS07005	BT_RS07005	BT_RS07005	BT1382,BT_1382	252.262	-0.552742	0.103505	0.183938	-0.735328
gene-BT_RS07010	BT_RS07010	BT_RS07010	BT1383,BT_1383	18495.9	-2.55362	5.19549e-07	8.85888e-06	-5.05262
gene-BT_RS07015	BT_RS07015	BT_RS07015	BT1384,BT_1384	16.8669	-0.519758	0.182946	0.289566	-0.538252
gene-BT_RS07020	BT_RS07020	BT_RS07020	BT1385,BT_1385	33.2313	0.29808	0.377897	0.503863	-0.297688
gene-BT_RS07025	BT_RS07025	BT_RS07025	BT1386,BT_1386	11.7404	-0.02215	0.959991	0.97564	-0.0107105
gene-BT_RS07030	BT_RS07030	BT_RS07030	BT1387,BT_1387	11.2423	-1.19118	0.0075735	0.0240727	-1.61848
gene-BT_RS07035	BT_RS07035	BT_RS07035	BT1388,BT_1388	44.5258	-0.149962	0.714246	0.802732	-0.0954296
gene-BT_RS07040	BT_RS07040	BT_RS07040	BT1389,BT_1389	146.01	0.56778	0.0244824	0.0592651	-1.2272
gene-BT_RS07045	BT_RS07045	BT_RS07045	BT1390,BT_1390	126.798	-0.242437	0.271727	0.39524	-0.403139
gene-BT_RS07050	BT_RS07050	BT_RS07050	BT1391,BT_1391	71721.7	-1.23958	0.000380613	0.00230639	-2.63707
gene-BT_RS07060	BT_RS07060	BT_RS07060	BT1393,BT_1393	483.101	0.0263974	0.940041	0.961864	-0.0168861
gene-BT_RS07065	BT_RS07065	BT_RS07065	BT1394,BT_1394	7.95946	0.226939	0.70844	0.797439	-0.0983025
gene-BT_RS07070	BT_RS07070	BT_RS07070	BT1395,BT_1395	21.1202	-0.127298	0.805286	0.868112	-0.0614242
gene-BT_RS07075	BT_RS07075	BT_RS07075	BT1396,BT_1396	1038.35	-0.418946	0.118665	0.204837	-0.688592
gene-BT_RS07080	BT_RS07080	BT_RS07080	BT1397,BT_1397	255.295	-1.07	0.0113389	0.0330066	-1.4814
gene-BT_RS07085	BT_RS07085	BT_RS07085	BT1398,BT_1398	224.59	-1.15691	0.000373764	0.00227669	-2.6427
gene-BT_RS07090	BT_RS07090	BT_RS07090	BT1399,BT_1399	54.6735	-0.271475	0.501103	0.618915	-0.208369
gene-BT_RS07095	BT_RS07095	BT_RS07095	BT1400,BT_1400	77.1565	-0.602235	0.0474615	0.0990354	-1.00421
gene-BT_RS07100	BT_RS07100	BT_RS07100	BT1401,BT_1401	11.2784	-0.293975	0.546618	0.6625	-0.178814
gene-BT_RS07105	BT_RS07105	BT_RS07105	BT1402,BT_1402	7.86315	-1.23074	0.0410909	0.0885642	-1.05274
gene-BT_RS07110	BT_RS07110	BT_RS07110	BT1403,BT_1403	613.052	0.405456	0.33269	0.458369	-0.338785
gene-BT_RS07115	BT_RS07115	BT_RS07115	BT1404,BT_1404	365.448	-1.78329	0.000912342	0.00458201	-2.33894
gene-BT_RS07120	BT_RS07120	BT_RS07120	BT1405,BT_1405	13.0617	-1.01366	0.0259474	0.0619749	-1.20778
gene-BT_RS07125	BT_RS07125	BT_RS07125	BT1406,BT_1406	48.7663	0.316972	0.536857	0.653857	-0.184517
gene-BT_RS07130	BT_RS07130	BT_RS07130	BT1407,BT_1407	310.033	0.726484	0.0353539	0.078654	-1.10428
gene-BT_RS07135	BT_RS07135	BT_RS07135	BT1408,BT_1408	422.948	1.83526	0.000691629	0.00366775	-2.4356
gene-BT_RS07140	BT_RS07140	BT_RS07140	BT1409,BT_1409	79.4958	0.879646	0.0912555	0.166867	-0.777629
gene-BT_RS07145	BT_RS07145	BT_RS07145	BT1410,BT_1410	102.778	0.640492	0.171629	0.275645	-0.559649
gene-BT_RS07150	BT_RS07150	BT_RS07150	BT1411,BT_1411	378.303	-0.267121	0.241677	0.358904	-0.445021
gene-BT_RS07155	BT_RS07155	BT_RS07155	BT1412,BT_1412	275.86	-0.707258	0.00340471	0.012964	-1.88726
gene-BT_RS07160	BT_RS07160	BT_RS07160	BT1413,BT_1413	212.356	-0.561495	0.0145864	0.039946	-1.39853
gene-BT_RS07165	BT_RS07165	BT_RS07165	BT1414,BT_1414	253.483	1.11825	1.84531e-05	0.000184216	-3.73467
gene-BT_RS07170	ccsA	BT_RS07170	BT1415,BT_1415	73.536	2.20441	4.87204e-11	2.58661e-09	-8.58727
gene-BT_RS07175	BT_RS07175	BT_RS07175	BT1416,BT_1416	800.076	1.15393	0.00147313	0.0067343	-2.17171
gene-BT_RS07180	nrfA	BT_RS07180	BT1417,BT_1417	1478.35	2.53391	1.27917e-16	2.59838e-14	-13.5853
gene-BT_RS07185	nrfH	BT_RS07185	BT1418,BT_1418	1062.74	2.52594	3.2517e-18	8.43996e-16	-15.0737
gene-BT_RS07190	BT_RS07190	BT_RS07190	BT1419,BT_1419	40.6038	2.00155	0.00689747	0.0224096	-1.64957
gene-BT_RS07195	BT_RS07195	BT_RS07195	BT1420,BT_1420	333.025	1.36846	0.045976	0.0964665	-1.01562
gene-BT_RS07200	BT_RS07200	BT_RS07200	BT1421,BT_1421	666.887	-0.595869	0.0146881	0.0401009	-1.39685
gene-BT_RS07205	BT_RS07205	BT_RS07205	BT1422,BT_1422	103.565	-0.716876	0.0590163	0.116925	-0.932091
gene-BT_RS07210	BT_RS07210	BT_RS07210	BT1423,BT_1423	54.3839	-0.186891	0.64512	0.748077	-0.126054
gene-BT_RS07215	BT_RS07215	BT_RS07215	BT1424,BT_1424	27.8174	-0.0643812	0.866073	0.911519	-0.0402341
gene-BT_RS07220	BT_RS07220	BT_RS07220	BT1425,BT_1425	300.999	-0.559709	0.0458587	0.0963796	-1.01601
gene-BT_RS07225	BT_RS07225	BT_RS07225	BT1426,BT_1426	1.21214	-3.54044	0.0398761	0.0864908	-1.06303
gene-BT_RS07230	BT_RS07230	BT_RS07230	BT1427,BT_1427	3.18886	-1.18613	0.201751	0.311597	-0.506407
gene-BT_RS07235	BT_RS07235	BT_RS07235	BT1428,BT_1428	619.435	0.270388	0.543044	0.660015	-0.180446
gene-BT_RS07240	BT_RS07240	BT_RS07240	BT1429,BT_1429	18.1271	-0.46338	0.394594	0.519747	-0.284208
gene-BT_RS07245	BT_RS07245	BT_RS07245	BT1430,BT_1430	147.712	-1.05323	0.000319896	0.00203064	-2.69237
gene-BT_RS07250	BT_RS07250	BT_RS07250	BT1431,BT_1431	119.872	-0.584114	0.0230962	0.0570088	-1.24406
gene-BT_RS07255	uxuA	BT_RS07255	BT1432,BT_1432	2645.13	0.159278	0.393593	0.519307	-0.284576
gene-BT_RS07260	BT_RS07260	BT_RS07260	BT1433,BT_1433	1605.3	0.0869452	0.677833	0.774667	-0.110885
gene-BT_RS07265	BT_RS07265	BT_RS07265	BT1434,BT_1434	400.299	-0.371232	0.055659	0.111925	-0.951073
gene-BT_RS07270	BT_RS07270	BT_RS07270	BT1435,BT_1435	11695.7	-2.98833	9.52845e-11	4.63718e-09	-8.33375
gene-BT_RS07275	BT_RS07275	BT_RS07275	BT1436,BT_1436	3824.36	-3.29893	7.59092e-10	3.08389e-08	-7.5109
gene-BT_RS07280	BT_RS07280	BT_RS07280	BT1437,BT_1437	279.879	-0.519068	0.0329346	0.0746219	-1.12713
gene-BT_RS07285	BT_RS07285	BT_RS07285	BT1438,BT_1438	12.9952	-0.438723	0.372178	0.498942	-0.30195
gene-BT_RS07290	BT_RS07290	BT_RS07290	BT1439,BT_1439	6600.11	-0.828356	0.0306081	0.0703745	-1.15258
gene-BT_RS07295	BT_RS07295	BT_RS07295	BT1440,BT_1440	10746.6	-0.35998	0.493062	0.612876	-0.212628
gene-BT_RS07300	BT_RS07300	BT_RS07300	BT1441,BT_1441	278.852	-1.08601	6.00634e-06	7.25106e-05	-4.1396
gene-BT_RS07305	BT_RS07305	BT_RS07305	BT1442,BT_1442	379.317	0.578188	0.0741611	0.141826	-0.848244
gene-BT_RS07310	BT_RS07310	BT_RS07310	BT1443,BT_1443	120.524	0.879179	0.119907	0.206338	-0.685421
gene-BT_RS07315	BT_RS07315	BT_RS07315	BT1444,BT_1444	44.3081	0.738329	0.152813	0.251388	-0.599656
gene-BT_RS07320	bioC	BT_RS07320	BT1445,BT_1445	40.2376	0.747049	0.120201	0.206691	-0.684678
gene-BT_RS07325	bioD	BT_RS07325	BT1446,BT_1446	41.9278	0.7685	0.151494	0.249607	-0.602743
gene-BT_RS07330	BT_RS07330	BT_RS07330	BT1447,BT_1447	1014.66	0.246727	0.264054	0.386001	-0.413411
gene-BT_RS07335	BT_RS07335	BT_RS07335	BT1448,BT_1448	1987.26	-0.127043	0.818159	0.877225	-0.0568889
gene-BT_RS07340	accC	BT_RS07340	BT1449,BT_1449	8558.2	0.259401	0.695112	0.78767	-0.103656
gene-BT_RS07345	BT_RS07345	BT_RS07345	BT1450,BT_1450	15477.6	-0.0953216	0.875354	0.917965	-0.0371741
gene-BT_RS07350	BT_RS07350	BT_RS07350	BT1451,BT_1451	2429.89	-1.27509	0.00417828	0.0151373	-1.81995
gene-BT_RS07355	BT_RS07355	BT_RS07355	BT1452,BT_1452	8764.69	-1.18371	0.00621352	0.0207354	-1.68329
gene-BT_RS07360	BT_RS07360	BT_RS07360	BT1453,BT_1453	5696.65	-0.964094	0.00192222	0.00829234	-2.08132
gene-BT_RS07365	prfH	BT_RS07365	BT1454,BT_1454	8.93913	-0.905586	0.10877	0.191475	-0.717887
gene-BT_RS07370	BT_RS07370	BT_RS07370	BT1455,BT_1455	20.7324	-1.25108	0.0113101	0.0329638	-1.48196
gene-BT_RS07375	trxA	BT_RS07375	BT1456,BT_1456	1336.02	-2.02583	0.00281839	0.0111725	-1.95185
gene-BT_RS07380	BT_RS07380	BT_RS07380	BT1457,BT_1457	17.8644	0.95531	0.0920817	0.167852	-0.775073
gene-BT_RS07385	BT_RS07385	BT_RS07385	BT1458,BT_1458	8.97622	1.10342	0.119052	0.205243	-0.687731
gene-BT_RS07390	BT_RS07390	BT_RS07390	BT1459,BT_1459	51.3797	0.333035	0.371517	0.498343	-0.302472
gene-BT_RS07395	BT_RS07395	BT_RS07395	BT1460,BT_1460	39.8752	-2.29447	8.86706e-07	1.39484e-05	-4.85547
gene-BT_RS07400	BT_RS07400	BT_RS07400	BT1461,BT_1461	142.95	0.178038	0.467417	0.589253	-0.229698
gene-BT_RS07405	BT_RS07405	BT_RS07405	BT1462,BT_1462	61.2245	1.16672	0.00326085	0.0125802	-1.90031
gene-BT_RS07410	BT_RS07410	BT_RS07410	BT1463,BT_1463	73.8357	0.709255	0.0163118	0.0437272	-1.35925
gene-BT_RS07415	BT_RS07415	BT_RS07415	BT1464,BT_1464	255.594	0.988558	0.0166477	0.0445208	-1.35144
gene-BT_RS07420	BT_RS07420	BT_RS07420	BT1465,BT_1465	46.725	0.0195681	0.938598	0.960808	-0.0173632
gene-BT_RS07425	BT_RS07425	BT_RS07425	BT1466,BT_1466	18.1083	-0.286478	0.497816	0.616432	-0.210115
gene-BT_RS07430	BT_RS07430	BT_RS07430	BT1467,BT_1467	7.28507	-1.82151	0.00647185	0.0213837	-1.66992
gene-BT_RS07435	BT_RS07435	BT_RS07435	BT1468,BT_1468	0.79206	-1.39757	0.373037	0.499807	-0.301198
gene-BT_RS07440	BT_RS07440	BT_RS07440	BT1469,BT_1469	199.357	0.154047	0.539924	0.656565	-0.182722
gene-BT_RS07445	BT_RS07445	BT_RS07445	BT1470,BT_1470	12.5411	1.58866	0.00409388	0.014931	-1.82591
gene-BT_RS07450	BT_RS07450	BT_RS07450	BT1471,BT_1471	2832.25	-1.42639	8.16195e-06	9.30064e-05	-4.03149
gene-BT_RS07455	BT_RS07455	BT_RS07455	BT1472,BT_1472	452.534	-0.460169	0.29183	0.417187	-0.379669
gene-BT_RS07460	rimI	BT_RS07460	BT1473,BT_1473	8.35256	0.902961	0.0831542	0.155619	-0.807936
gene-BT_RS07465	BT_RS07465	BT_RS07465	BT1474,BT_1474	64.1408	0.215358	0.512558	0.629934	-0.200705
gene-BT_RS07470	BT_RS07470	BT_RS07470	BT1475,BT_1475	54.1007	0.857809	0.043694	0.0927902	-1.0325
gene-BT_RS07475	BT_RS07475	BT_RS07475	BT1476,BT_1476	589.505	0.376645	0.126717	0.216373	-0.664797
gene-BT_RS07480	BT_RS07480	BT_RS07480	BT1477,BT_1477	4284.62	-1.23217	6.08674e-05	0.000512383	-3.29041
gene-BT_RS07485	BT_RS07485	BT_RS07485	BT1478,BT_1478	133.41	0.798949	0.0239882	0.0584627	-1.23312
gene-BT_RS07490	BT_RS07490	BT_RS07490	BT1479,BT_1479	358.725	1.13092	0.00147046	0.00673091	-2.17193
gene-BT_RS07495	BT_RS07495	BT_RS07495	BT1480,BT_1480	825.119	-0.426255	0.0208205	0.0525726	-1.27924
gene-BT_RS07500	BT_RS07500	BT_RS07500	BT1481,BT_1481	3916.41	-1.74872	1.24547e-08	3.50533e-07	-6.45527
gene-BT_RS07505	BT_RS07505	BT_RS07505	BT1482,BT_1482	519.714	-0.621433	0.048481	0.100579	-0.997494
gene-BT_RS07510	BT_RS07510	BT_RS07510	BT1483,BT_1483	298.419	0.643146	0.0409971	0.0884295	-1.0534
gene-BT_RS07515	BT_RS07515	BT_RS07515	BT1484,BT_1484	3480.9	-0.492077	0.192099	0.300867	-0.521625
gene-BT_RS07520	BT_RS07520	BT_RS07520	BT1485,BT_1485	424.333	0.0214623	0.956873	0.973542	-0.0116453
gene-BT_RS07525	BT_RS07525	BT_RS07525	BT1486,BT_1486	1715.47	0.379746	0.205788	0.316159	-0.500095
gene-BT_RS07530	BT_RS07530	BT_RS07530	BT1487,BT_1487	563.94	0.919457	0.0134098	0.0375154	-1.42579
gene-BT_RS07535	BT_RS07535	BT_RS07535	BT1488,BT_1488	466.84	0.831164	0.00532413	0.0183834	-1.73557
gene-BT_RS07540	BT_RS07540	BT_RS07540	BT1489,BT_1489	498.697	0.771646	0.00149326	0.00681298	-2.16666
gene-BT_RS07545	BT_RS07545	BT_RS07545	BT1490,BT_1490	252.093	0.950313	0.0173424	0.0458799	-1.33838
gene-BT_RS07550	BT_RS07550	BT_RS07550	BT1491,BT_1491	1096.46	1.65561	0.00526634	0.0182234	-1.73937
gene-BT_RS07555	BT_RS07555	BT_RS07555	BT1492,BT_1492	3413.38	1.16257	0.00268221	0.0107657	-1.96796
gene-BT_RS07560	BT_RS07560	BT_RS07560	BT1493,BT_1493	3108.77	-1.11749	0.00623793	0.0207799	-1.68236
gene-BT_RS07565	BT_RS07565	BT_RS07565	BT1494,BT_1494	2536.69	-1.79601	2.25665e-07	4.37471e-06	-5.35905
gene-BT_RS07570	BT_RS07570	BT_RS07570	BT1495,BT_1495	103.951	0.284705	0.41988	0.54491	-0.263675
gene-BT_RS07575	gldE	BT_RS07575	BT1496,BT_1496	623.41	0.277354	0.375229	0.50145	-0.299772
gene-BT_RS07580	ssb	BT_RS07580	BT1497,BT_1497	722.102	-0.5294	0.0249586	0.0602307	-1.22018
gene-BT_RS07585	mutY	BT_RS07585	BT1498,BT_1498	226.07	-0.496941	0.0240292	0.0585319	-1.23261
gene-BT_RS07590	BT_RS07590	BT_RS07590	BT1499,BT_1499	1819.15	-1.15775	0.0100603	0.0299754	-1.52323
gene-BT_RS07595	BT_RS07595	BT_RS07595	BT1500,BT_1500	15276.4	-1.02283	9.7888e-06	0.000107104	-3.9702
gene-BT_RS07600	BT_RS07600	BT_RS07600	BT1501,BT_1501	110.18	0.94234	0.00284231	0.0112251	-1.94981
gene-BT_RS07605	BT_RS07605	BT_RS07605	BT1502,BT_1502	1118.7	0.752683	0.0140347	0.0388219	-1.41092
gene-BT_RS07610	BT_RS07610	BT_RS07610	BT1503,BT_1503	245.961	-0.771761	0.00213559	0.00898065	-2.04669
gene-BT_RS07615	BT_RS07615	BT_RS07615	BT1505,BT_1505	20.3092	-0.326212	0.39933	0.524211	-0.280494
gene-BT_RS07620	BT_RS07620	BT_RS07620	BT1506,BT_1506	4.0862	0.600661	0.423041	0.547645	-0.261501
gene-BT_RS07625	BT_RS07625	BT_RS07625	BT1507,BT_1507	268.489	0.0712491	0.714729	0.803082	-0.0952402
gene-BT_RS07630	BT_RS07630	BT_RS07630	BT1509,BT_1509	1442.34	-1.25638	4.71213e-05	0.000416164	-3.38074
gene-BT_RS07635	BT_RS07635	BT_RS07635	BT1510,BT_1510	1381.93	-1.14295	0.00261282	0.0105347	-1.97738
gene-BT_RS07640	BT_RS07640	BT_RS07640	BT1511,BT_1511	4.67469	-1.77234	0.0120017	0.0344634	-1.46264
gene-BT_RS07645	BT_RS07645	BT_RS07645	BT1512,BT_1512	121.824	-0.55203	0.0304014	0.0700097	-1.15484
gene-BT_RS07650	BT_RS07650	BT_RS07650	BT1513,BT_1513	1211.92	-1.21831	3.88373e-05	0.000351643	-3.4539
gene-BT_RS07655	BT_RS07655	BT_RS07655	BT1514,BT_1514	9.91417	-0.772725	0.136345	0.229221	-0.639746
gene-BT_RS07660	BT_RS07660	BT_RS07660	BT1515,BT_1515	0.0534782	0.597888	0.865283	0.911112	-0.0404283
gene-BT_RS07665	dnaB	BT_RS07665	BT1516,BT_1516	1.10461	-0.461033	0.746744	0.827649	-0.082154
gene-BT_RS07670	BT_RS07670	BT_RS07670	BT1517,BT_1517	924.151	-1.76351	0.00118356	0.00564244	-2.24853
gene-BT_RS07675	BT_RS07675	BT_RS07675	BT1518,BT_1518	211.267	-1.19149	0.0174766	0.0461304	-1.33601
gene-BT_RS07680	BT_RS07680	BT_RS07680	BT1519,BT_1519	136.971	-1.42912	0.000667395	0.00358811	-2.44513
gene-BT_RS07685	BT_RS07685	BT_RS07685	BT1520,BT_1520	2.23673	-0.231284	0.823302	0.879997	-0.0555189
gene-BT_RS07690	BT_RS07690	BT_RS07690	BT1521,BT_1521	128.59	0.853638	0.00035482	0.00217834	-2.66187
gene-BT_RS07695	BT_RS07695	BT_RS07695	BT1522,BT_1522	101.346	1.38106	2.15684e-07	4.21622e-06	-5.37508
gene-BT_RS07700	BT_RS07700	BT_RS07700	BT1523,BT_1523	32.8942	2.44327	2.66989e-05	0.000251486	-3.59949
gene-BT_RS07705	BT_RS07705	BT_RS07705	BT1524,BT_1524	20.916	2.52851	0.000170598	0.00119854	-2.92135
gene-BT_RS07710	BT_RS07710	BT_RS07710	BT1525,BT_1525	138.899	2.49833	2.45617e-07	4.70296e-06	-5.32763
gene-BT_RS07715	BT_RS07715	BT_RS07715	BT1526,BT_1526	5677.36	1.14523	1.73995e-13	1.62581e-11	-10.7889
gene-BT_RS07720	BT_RS07720	BT_RS07720	BT1527,BT_1527	231.686	4.26893	5.00662e-35	2.92387e-32	-31.534
gene-BT_RS07725	BT_RS07725	BT_RS07725	BT1528,BT_1528	204.887	0.38016	0.25476	0.375588	-0.425288
gene-BT_RS07730	BT_RS07730	BT_RS07730	BT1529,BT_1529	721.002	-0.0660282	0.685061	0.779685	-0.108081
gene-BT_RS07735	BT_RS07735	BT_RS07735	BT1530,BT_1530	820.666	-2.41267	2.58854e-15	3.55696e-13	-12.4489
gene-BT_RS07740	BT_RS07740	BT_RS07740	BT1531,BT_1531	436.046	-0.239822	0.413389	0.538883	-0.268506
gene-BT_RS07745	BT_RS07745	BT_RS07745	BT1532,BT_1532	155.024	-1.10247	0.00351874	0.0133438	-1.87472
gene-BT_RS07750	BT_RS07750	BT_RS07750	BT1533,BT_1533	208.32	-1.33414	6.4504e-05	0.00053528	-3.27142
gene-BT_RS07755	BT_RS07755	BT_RS07755	BT1534,BT_1534	168.953	-1.80734	1.53582e-09	5.69471e-08	-7.24453
gene-BT_RS07760	BT_RS07760	BT_RS07760	BT1535,BT_1535	370.408	-2.24241	1.22757e-10	5.85226e-09	-8.23268
gene-BT_RS07765	BT_RS07765	BT_RS07765	BT1536,BT_1536	378.332	-2.83327	1.95405e-10	8.95033e-09	-8.04816
gene-BT_RS07770	BT_RS07770	BT_RS07770	BT1537,BT_1537	13336.4	-1.59059	1.35446e-06	1.98371e-05	-4.70252
gene-BT_RS07775	BT_RS07775	BT_RS07775	BT1538,BT_1538	336.683	0.0772779	0.779826	0.85172	-0.0697032
gene-BT_RS07780	cdd	BT_RS07780	BT1539,BT_1539	697.763	-0.517707	0.0261835	0.0624128	-1.20473
gene-BT_RS07785	BT_RS07785	BT_RS07785	BT1540,BT_1540	1244.86	0.11109	0.478484	0.599228	-0.222408
gene-BT_RS07790	BT_RS07790	BT_RS07790	BT1541,BT_1541	436.491	0.318524	0.364619	0.491063	-0.308862
gene-BT_RS07795	BT_RS07795	BT_RS07795	BT1542,BT_1542	19132.1	-2.44362	4.03364e-08	9.76433e-07	-6.01036
gene-BT_RS07800	BT_RS07800	BT_RS07800	BT1543,BT_1543	28.7129	-0.683105	0.119453	0.205708	-0.686749
gene-BT_RS07805	nudC	BT_RS07805	BT1544,BT_1544	80.4361	-0.686734	0.0750918	0.143371	-0.843539
gene-BT_RS07810	BT_RS07810	BT_RS07810	BT1545,BT_1545	25.6738	0.743122	0.0726655	0.139594	-0.855132
gene-BT_RS07815	BT_RS07815	BT_RS07815	BT1546,BT_1546	61.2012	0.507639	0.187998	0.295634	-0.529246
gene-BT_RS07820	BT_RS07820	BT_RS07820	BT1547,BT_1547	81.4314	1.77449	0.00164896	0.00733614	-2.13453
gene-BT_RS07825	BT_RS07825	BT_RS07825	BT1548,BT_1548	20519.7	0.219925	0.262559	0.38415	-0.4155
gene-BT_RS07830	BT_RS07830	BT_RS07830	BT1549,BT_1549	1918.02	0.0732363	0.78748	0.85592	-0.0675666
gene-BT_RS07835	BT_RS07835	BT_RS07835	BT1550,BT_1550	514.864	-0.534065	0.00726859	0.0232914	-1.6328
gene-BT_RS07840	BT_RS07840	BT_RS07840	BT1551,BT_1551	35.1585	0.308677	0.706535	0.796252	-0.0989492
gene-BT_RS07845	BT_RS07845	BT_RS07845	BT1552,BT_1552	29.7879	0.493864	0.636057	0.740507	-0.130471
gene-BT_RS07850	BT_RS07850	BT_RS07850	BT1553,BT_1553	9.41906	0.712579	0.475875	0.597445	-0.223702
gene-BT_RS07855	ald	BT_RS07855	BT1554,BT_1554	3852.9	-0.224342	0.629524	0.73565	-0.133329
gene-BT_RS07860	BT_RS07860	BT_RS07860	BT1555,BT_1555	1204.37	-0.554861	0.00371983	0.0139033	-1.85688
gene-BT_RS07865	BT_RS07865	BT_RS07865	BT1556,BT_1556	112.513	-0.804593	0.00242693	0.00993126	-2.003
gene-BT_RS07875	BT_RS07875	BT_RS07875	BT1557,BT_1557	1582.1	-1.05417	0.000165662	0.00116989	-2.93185
gene-BT_RS07880	BT_RS07880	BT_RS07880	BT1558,BT_1558	1530.11	-1.40583	1.56376e-08	4.22307e-07	-6.37437
gene-BT_RS07885	BT_RS07885	BT_RS07885	BT1559,BT_1559	427.654	-0.842893	0.00282183	0.0111725	-1.95185
gene-BT_RS07890	nadC	BT_RS07890	BT1560,BT_1560	2438.24	0.217497	0.285622	0.411352	-0.385786
gene-BT_RS07895	BT_RS07895	BT_RS07895	BT1561,BT_1561	1096.83	-0.382621	0.234327	0.350666	-0.455107
gene-BT_RS07900	rlmH	BT_RS07900	BT1562,BT_1562	74.7377	-0.000773769	0.997673	0.997887	-0.000918607
gene-BT_RS07905	BT_RS07905	BT_RS07905	BT1563,BT_1563	38.1679	0.775719	0.0872598	0.16044	-0.794688
gene-BT_RS07910	queF	BT_RS07910	BT1564,BT_1564	37.9169	0.74623	0.0950514	0.171658	-0.765335
gene-BT_RS07915	BT_RS07915	BT_RS07915	BT1565,BT_1565	0.76479	-1.30137	0.524479	0.641793	-0.192605
gene-BT_RS07920	queC	BT_RS07920	BT1566,BT_1566	79.6626	-0.00180901	0.996122	0.996975	-0.00131562
gene-BT_RS07925	BT_RS07925	BT_RS07925	BT1567,BT_1567	141.91	-0.191392	0.46863	0.590464	-0.228807
gene-BT_RS07930	BT_RS07930	BT_RS07930	BT1568,BT_1568	144.848	-0.142608	0.462154	0.583721	-0.233795
gene-BT_RS07935	BT_RS07935	BT_RS07935	BT1569,BT_1569	153.814	-0.939984	0.00169603	0.00748944	-2.12555
gene-BT_RS07940	BT_RS07940	BT_RS07940	BT1570,BT_1570	34.1732	-1.60045	0.000377323	0.00228942	-2.64027
gene-BT_RS07945	BT_RS07945	BT_RS07945	BT1571,BT_1571	5.56166	-2.3671	0.000532648	0.00300185	-2.52261
gene-BT_RS07950	BT_RS07950	BT_RS07950	BT1572,BT_1572	5649.65	-2.28085	0.0018587	0.00805295	-2.09405
gene-BT_RS07955	BT_RS07955	BT_RS07955	BT1573,BT_1573	9016.32	-1.26454	0.00442905	0.0159296	-1.7978
gene-BT_RS07960	BT_RS07960	BT_RS07960	BT1574,BT_1574	44.2752	-1.20154	0.00290156	0.0114301	-1.94195
gene-BT_RS07965	BT_RS07965	BT_RS07965	BT1575,BT_1575	6071.05	-1.65254	1.64837e-05	0.00016963	-3.7705
gene-BT_RS07970	BT_RS07970	BT_RS07970	BT1576,BT_1576	32413.1	-2.63707	1.21693e-06	1.82423e-05	-4.73892
gene-BT_RS07975	pdxH	BT_RS07975	BT1577,BT_1577	2570.1	-1.85985	1.25078e-05	0.000133417	-3.87479
gene-BT_RS07980	BT_RS07980	BT_RS07980	BT1578,BT_1578	807.619	-0.376526	0.179464	0.28548	-0.544425
gene-BT_RS07985	BT_RS07985	BT_RS07985	BT1579,BT_1579	1424.15	0.909714	0.00473329	0.0167231	-1.77668
gene-BT_RS07990	BT_RS07990	BT_RS07990	BT1580,BT_1580	2252.14	-1.01079	1.61728e-09	5.94955e-08	-7.22552
gene-BT_RS07995	BT_RS07995	BT_RS07995	BT1581,BT_1581	35.4239	-0.262145	0.395403	0.520505	-0.283575
gene-BT_RS08000	BT_RS08000	BT_RS08000		1.0131	-0.610307	0.663522	0.762226	-0.117916
gene-BT_RS08005	BT_RS08005	BT_RS08005	BT1582,BT_1582	117.164	1.16229	3.15208e-05	0.000293007	-3.53312
gene-BT_RS08010	BT_RS08010	BT_RS08010	BT1583,BT_1583	770.337	-1.81466	0.000103326	0.000781132	-3.10728
gene-BT_RS08015	BT_RS08015	BT_RS08015	BT_t27	3.12263	0.220594	0.843211	0.894445	-0.0484462
gene-BT_RS08025	BT_RS08025	BT_RS08025	BT1585,BT_1585	5.50857	-1.18126	0.215464	0.327365	-0.484968
gene-BT_RS08030	BT_RS08030	BT_RS08030	BT1586,BT_1586	2.38466	-1.76553	0.0935283	0.169761	-0.770163
gene-BT_RS08035	BT_RS08035	BT_RS08035	BT1587,BT_1587	899.082	0.128071	0.554802	0.669275	-0.174396
gene-BT_RS08040	BT_RS08040	BT_RS08040	BT1588,BT_1588	245.581	-1.12503	0.00469229	0.0166584	-1.77837
gene-BT_RS08045	BT_RS08045	BT_RS08045	BT1589,BT_1589	0
gene-BT_RS08050	BT_RS08050	BT_RS08050	BT1590,BT_1590	693.292	0.175696	0.489123	0.609707	-0.214879
gene-BT_RS08055	BT_RS08055	BT_RS08055	BT1591,BT_1591	733.639	1.11992	9.61823e-06	0.000105959	-3.97486
gene-BT_RS08065	BT_RS08065	BT_RS08065	BT_t28	4.41853	-0.766606	0.281636	0.406488	-0.390952
gene-BT_RS08070	BT_RS08070	BT_RS08070		4.64108	-0.866781	0.182815	0.289529	-0.538308
gene-BT_RS08075	feoB	BT_RS08075	BT1592,BT_1592	2554.05	-1.60603	2.65814e-08	6.71289e-07	-6.17309
gene-BT_RS08080	tilS	BT_RS08080	BT1593,BT_1593	502.5	0.08291	0.671527	0.769341	-0.113881
gene-BT_RS08085	BT_RS08085	BT_RS08085	BT1594,BT_1594	255.937	0.675135	0.00040994	0.0024305	-2.6143
gene-BT_RS08090	rho	BT_RS08090	BT1595,BT_1595	979.405	0.518329	0.0397444	0.0863253	-1.06386
gene-BT_RS08095	BT_RS08095	BT_RS08095	BT1596,BT_1596	18.2384	1.00678	0.0999609	0.178934	-0.747308
gene-BT_RS08100	BT_RS08100	BT_RS08100	BT1597,BT_1597	84.4913	-1.17085	0.0243686	0.0591009	-1.22841
gene-BT_RS08105	BT_RS08105	BT_RS08105	BT1598,BT_1598	31.8782	0.115122	0.818268	0.877225	-0.0568889
gene-BT_RS08115	ffh	BT_RS08115	BT1601,BT_1601	1707.73	0.195792	0.28591	0.411594	-0.385531
gene-BT_RS08120	BT_RS08120	BT_RS08120	BT1602,BT_1602	495.656	-0.17037	0.433549	0.556621	-0.254441
gene-BT_RS08125	BT_RS08125	BT_RS08125	BT1603,BT_1603	28.9427	-0.391217	0.331955	0.457491	-0.339617
gene-BT_RS08130	BT_RS08130	BT_RS08130	BT1604,BT_1604	14.173	-1.46729	0.0491691	0.101555	-0.993298
gene-BT_RS08135	ccsA	BT_RS08135	BT1605,BT_1605	12.702	0.316172	0.594897	0.705779	-0.151331
gene-BT_RS08140	BT_RS08140	BT_RS08140	BT1606,BT_1606	69.3951	-0.0672111	0.875075	0.917965	-0.0371741
gene-BT_RS08145	folD	BT_RS08145	BT1607,BT_1607	1020.01	0.774235	5.44189e-05	0.000466505	-3.33114
gene-BT_RS08150	BT_RS08150	BT_RS08150	BT1608,BT_1608	83.1834	1.59166	0.00148664	0.00678942	-2.16817
gene-BT_RS08155	BT_RS08155	BT_RS08155	BT_t29	15.1402	0.502646	0.258079	0.378688	-0.421718
gene-BT_RS08160	BT_RS08160	BT_RS08160	BT1609,BT_1609	17.9386	0.902949	0.0341119	0.0766575	-1.11545
gene-BT_RS08165	BT_RS08165	BT_RS08165	BT1610,BT_1610	1170.93	0.751719	0.00363109	0.0136566	-1.86466
gene-BT_RS08170	BT_RS08170	BT_RS08170		159.295	-0.657156	0.0153397	0.0415219	-1.38172
gene-BT_RS08175	BT_RS08175	BT_RS08175	BT1612,BT_1612	33.2308	-0.0794617	0.862343	0.909861	-0.0410248
gene-BT_RS08180	BT_RS08180	BT_RS08180	BT1613,BT_1613	565.019	0.824343	0.0487778	0.10097	-0.995806
gene-BT_RS08185	BT_RS08185	BT_RS08185	BT1614,BT_1614	23.9588	0.0490972	0.883063	0.922611	-0.0349812
gene-BT_RS08190	BT_RS08190	BT_RS08190	BT1615,BT_1615	4164.28	0.474659	0.424122	0.548532	-0.260798
gene-BT_RS08195	BT_RS08195	BT_RS08195	BT1616,BT_1616	15.5905	1.24227	0.051294	0.104832	-0.979507
gene-BT_RS08200	BT_RS08200	BT_RS08200	BT1617,BT_1617	43.5034	0.621637	0.141297	0.236101	-0.626902
gene-BT_RS08205	BT_RS08205	BT_RS08205	BT1618,BT_1618	76.5048	-0.872532	0.0235985	0.0578751	-1.23751
gene-BT_RS08210	BT_RS08210	BT_RS08210	BT1619,BT_1619	66.4319	0.391303	0.174182	0.278882	-0.55458
gene-BT_RS08215	BT_RS08215	BT_RS08215	BT1620,BT_1620	54.8677	0.210267	0.398627	0.523731	-0.280892
gene-BT_RS08220	BT_RS08220	BT_RS08220	BT1621,BT_1621	47.7944	0.874589	0.00363338	0.0136566	-1.86466
gene-BT_RS08225	BT_RS08225	BT_RS08225	BT1622,BT_1622	71.5187	0.139445	0.555189	0.669379	-0.174328
gene-BT_RS08230	BT_RS08230	BT_RS08230	BT1623,BT_1623	3081.96	-1.76499	5.95509e-09	1.83927e-07	-6.73535
gene-BT_RS08235	BT_RS08235	BT_RS08235	BT1624,BT_1624	1305.14	0.928106	8.57175e-06	9.67325e-05	-4.01443
gene-BT_RS08240	BT_RS08240	BT_RS08240	BT1625,BT_1625	577.203	0.647828	0.000975806	0.0048192	-2.31702
gene-BT_RS08245	BT_RS08245	BT_RS08245	BT1626,BT_1626	344.609	1.15782	0.00465925	0.0165929	-1.78008
gene-BT_RS08250	BT_RS08250	BT_RS08250	BT1627,BT_1627	117.15	0.956983	0.0113937	0.0331042	-1.48012
gene-BT_RS08255	BT_RS08255	BT_RS08255	BT1628,BT_1628	263.678	0.459993	0.178228	0.283998	-0.546685
gene-BT_RS08260	BT_RS08260	BT_RS08260	BT1629,BT_1629	125.334	0.70395	0.0823005	0.154669	-0.810596
gene-BT_RS08265	BT_RS08265	BT_RS08265	BT1630,BT_1630	83.7545	0.789158	0.0382281	0.0838899	-1.07629
gene-BT_RS08270	BT_RS08270	BT_RS08270	BT1631,BT_1631	197.353	0.923698	0.0338336	0.0763155	-1.11739
gene-BT_RS08275	BT_RS08275	BT_RS08275	BT1632,BT_1632	127.403	0.234633	0.543609	0.66053	-0.180107
gene-BT_RS08280	BT_RS08280	BT_RS08280	BT1633,BT_1633	162.91	0.822646	0.000795712	0.00408524	-2.38878
gene-BT_RS08285	BT_RS08285	BT_RS08285	BT1634,BT_1634	486.142	0.557349	0.00154351	0.00697222	-2.15663
gene-BT_RS08290	BT_RS08290	BT_RS08290	BT1635,BT_1635	846.704	0.395821	0.050594	0.10381	-0.983761
gene-BT_RS08295	BT_RS08295	BT_RS08295	BT1636,BT_1636	478.033	1.50113	8.66007e-05	0.000673209	-3.17185
gene-BT_RS24340	BT_RS24340	BT_RS24340		4.20464	-1.48722	0.0530813	0.107777	-0.967472
gene-BT_RS08300	BT_RS08300	BT_RS08300	BT1637,BT_1637	0.782568	0.942142	0.560004	0.672927	-0.172032
gene-BT_RS08305	BT_RS08305	BT_RS08305	BT1638,BT_1638	5.33645	-1.48419	0.0356043	0.079023	-1.10225
gene-BT_RS08310	BT_RS08310	BT_RS08310	BT1639,BT_1639	378.572	-0.923656	0.0338454	0.0763155	-1.11739
gene-BT_RS08315	BT_RS08315	BT_RS08315	BT1640,BT_1640	14.8334	-0.255113	0.602811	0.712928	-0.146954
gene-BT_RS08320	BT_RS08320	BT_RS08320		5.89126	0.343727	0.623615	0.731858	-0.135573
gene-BT_RS08325	BT_RS08325	BT_RS08325	BT1641,BT_1641	5.05897	0.283368	0.698744	0.790639	-0.102022
gene-BT_RS08330	BT_RS08330	BT_RS08330	BT1642,BT_1642	2179.66	-0.945678	0.00435173	0.015712	-1.80377
gene-BT_RS08335	BT_RS08335	BT_RS08335	BT1644,BT_1644	18.0979	-0.76297	0.185991	0.293266	-0.532738
gene-BT_RS08340	BT_RS08340	BT_RS08340	BT1645,BT_1645	19.4951	-1.10885	0.0905967	0.165792	-0.780436
gene-BT_RS08345	BT_RS08345	BT_RS08345	BT1646,BT_1646	36.4607	-1.74536	0.000460805	0.00267438	-2.57278
gene-BT_RS08350	BT_RS08350	BT_RS08350	BT1647,BT_1647	27.1118	-1.13879	0.0206457	0.05228	-1.28166
gene-BT_RS08355	BT_RS08355	BT_RS08355	BT1648,BT_1648	33.2093	-1.13852	0.0112036	0.032735	-1.48499
gene-BT_RS08360	BT_RS08360	BT_RS08360	BT1649,BT_1649	33.3667	-1.55103	0.000119419	0.000885596	-3.05276
gene-BT_RS08365	BT_RS08365	BT_RS08365	BT1650,BT_1650	36.975	-1.57633	0.00150058	0.00682694	-2.16577
gene-BT_RS08370	BT_RS08370	BT_RS08370	BT1651,BT_1651	58.8859	-1.06344	0.00412095	0.0150063	-1.82373
gene-BT_RS08375	BT_RS08375	BT_RS08375	BT1652,BT_1652	31.2875	-0.718435	0.172448	0.276675	-0.558031
gene-BT_RS08380	BT_RS08380	BT_RS08380	BT1653,BT_1653	49.863	-1.26948	0.0278792	0.0655849	-1.1832
gene-BT_RS08385	BT_RS08385	BT_RS08385	BT1654,BT_1654	59.5216	0.467203	0.12074	0.207465	-0.683054
gene-BT_RS08390	BT_RS08390	BT_RS08390	BT1655,BT_1655	43.845	-1.07873	0.0348377	0.0778651	-1.10866
gene-BT_RS08395	BT_RS08395	BT_RS08395	BT1656,BT_1656	75.1523	-0.935605	0.0328419	0.0744954	-1.12787
gene-BT_RS08400	BT_RS08400	BT_RS08400	BT1657,BT_1657	123.423	-0.274699	0.173325	0.27789	-0.556127
gene-BT_RS08405	fsa	BT_RS08405	BT1658,BT_1658	37551.6	-1.44453	5.33613e-07	9.0656e-06	-5.0426
gene-BT_RS08410	BT_RS08410	BT_RS08410	BT1659,BT_1659	21159.8	-1.76627	1.46642e-05	0.000152247	-3.81745
gene-BT_RS08415	gpmA	BT_RS08415	BT1660,BT_1660	14235.3	-2.10463	3.0817e-07	5.66839e-06	-5.24654
gene-BT_RS08420	BT_RS08420	BT_RS08420	BT1661,BT_1661	329.445	0.349655	0.427532	0.551255	-0.258647
gene-BT_RS08425	BT_RS08425	BT_RS08425	BT1662,BT_1662	99.7351	1.71139	0.000382797	0.00231316	-2.63579
gene-BT_RS08430	pulA	BT_RS08430	BT1663,BT_1663	480.299	0.980765	0.000788516	0.00406168	-2.39129
gene-BT_RS08435	ruvC	BT_RS08435	BT1664,BT_1664	345.41	-0.445141	0.0670734	0.129974	-0.886144
gene-BT_RS08440	BT_RS08440	BT_RS08440	BT1665,BT_1665	181.318	-0.457236	0.0474452	0.0990354	-1.00421
gene-BT_RS08445	BT_RS08445	BT_RS08445	BT_t30	2.12864	-1.37356	0.166555	0.268789	-0.570589
gene-BT_RS08450	BT_RS08450	BT_RS08450	BT1666,BT_1666	755.181	-1.98871	1.11013e-08	3.21159e-07	-6.49328
gene-BT_RS08455	BT_RS08455	BT_RS08455	BT1667,BT_1667	1163.04	-2.9062	3.24706e-14	3.61197e-12	-11.4423
gene-BT_RS08460	BT_RS08460	BT_RS08460	BT1668,BT_1668	164.132	0.0304501	0.889665	0.926966	-0.0329362
gene-BT_RS08465	pheS	BT_RS08465	BT1669,BT_1669	1510.19	0.425759	0.00925137	0.0280847	-1.55153
gene-BT_RS08470	BT_RS08470	BT_RS08470	BT1670,BT_1670	189.632	0.98161	0.000876493	0.00445106	-2.35154
gene-BT_RS08475	nth	BT_RS08475	BT1671,BT_1671	307.359	0.278825	0.201468	0.311584	-0.506425
gene-BT_RS08480	BT_RS08480	BT_RS08480	BT1672,BT_1672	7811.54	0.913344	0.000392571	0.00234839	-2.62923
gene-BT_RS08485	BT_RS08485	BT_RS08485	BT1673,BT_1673	44.8074	1.73922	7.30868e-05	0.000591788	-3.22783
gene-BT_RS08490	BT_RS08490	BT_RS08490	BT1674,BT_1674	23.9402	1.33604	0.0216251	0.0540281	-1.26738
gene-BT_RS08495	BT_RS08495	BT_RS08495	BT1675,BT_1675	2839.99	-0.577997	0.374737	0.501223	-0.299969
gene-BT_RS08500	maf	BT_RS08500	BT1676,BT_1676	169.654	0.530553	0.0612179	0.120476	-0.9191
gene-BT_RS08505	BT_RS08505	BT_RS08505	BT1677,BT_1677	288.249	0.219865	0.232453	0.348306	-0.458039
gene-BT_RS08510	BT_RS08510	BT_RS08510	BT1678,BT_1678	336.043	0.117584	0.575528	0.687866	-0.162496
gene-BT_RS08515	BT_RS08515	BT_RS08515	BT1679,BT_1679	172.202	-0.0934844	0.729542	0.81456	-0.0890768
gene-BT_RS08520	BT_RS08520	BT_RS08520	BT1680,BT_1680	290.619	-0.515084	0.026276	0.0625059	-1.20408
gene-BT_RS08525	BT_RS08525	BT_RS08525		51.3256	-2.08417	1.98142e-05	0.000196096	-3.70753
gene-BT_RS08530	BT_RS08530	BT_RS08530	BT1681,BT_1681	2184.18	-0.880847	0.00142535	0.0065673	-2.18261
gene-BT_RS08535	BT_RS08535	BT_RS08535	BT1682,BT_1682	43.8688	-0.54672	0.142831	0.237899	-0.623608
gene-BT_RS08540	BT_RS08540	BT_RS08540	BT1683,BT_1683	80.0419	-0.20112	0.565036	0.677793	-0.168903
gene-BT_RS08545	BT_RS08545	BT_RS08545	BT1684,BT_1684	922.755	-0.707679	0.00557179	0.0189733	-1.72186
gene-BT_RS08550	mce	BT_RS08550	BT1685,BT_1685	1138.03	1.1881	2.47043e-05	0.000235548	-3.62792
gene-BT_RS08555	BT_RS08555	BT_RS08555	BT1686,BT_1686	5057	2.08843	8.83432e-05	0.000685614	-3.16392
gene-BT_RS08560	BT_RS08560	BT_RS08560	BT1687,BT_1687	1954.34	2.25781	0.000134889	0.00098162	-3.00806
gene-BT_RS08565	BT_RS08565	BT_RS08565	BT1688,BT_1688	1303.48	2.15374	7.07319e-05	0.000576718	-3.23904
gene-BT_RS08570	BT_RS08570	BT_RS08570	BT1689,BT_1689	3976.84	2.07551	2.10582e-05	0.000205394	-3.68741
gene-BT_RS08575	BT_RS08575	BT_RS08575	BT1690,BT_1690	166.243	0.354088	0.196304	0.306014	-0.514259
gene-BT_RS08580	BT_RS08580	BT_RS08580	BT1691,BT_1691	21372.4	0.108043	0.578174	0.690322	-0.160948
gene-BT_RS08585	BT_RS08585	BT_RS08585	BT1692,BT_1692	1864.89	-0.207356	0.285966	0.411594	-0.385531
gene-BT_RS08590	BT_RS08590	BT_RS08590	BT1693,BT_1693	5023.36	-0.93014	0.0968413	0.174553	-0.758072
gene-BT_RS08595	BT_RS08595	BT_RS08595	BT1694,BT_1694	7165.6	-0.258404	0.696975	0.78959	-0.102599
gene-BT_RS08600	BT_RS08600	BT_RS08600	BT1695,BT_1695	1804.24	-0.771672	0.159719	0.259912	-0.585174
gene-BT_RS08605	BT_RS08605	BT_RS08605	BT1696,BT_1696	719.728	2.13309	9.72849e-05	0.000742671	-3.1292
gene-BT_RS08610	BT_RS08610	BT_RS08610	BT1697,BT_1697	940.157	2.21824	5.16477e-06	6.40048e-05	-4.19379
gene-BT_RS08615	BT_RS08615	BT_RS08615	BT1698,BT_1698	97.9201	1.28344	0.00401382	0.0147426	-1.83143
gene-BT_RS24345	BT_RS24345	BT_RS24345		1.3584	-1.53849	0.206275	0.3167	-0.499352
gene-BT_RS08625	BT_RS08625	BT_RS08625	BT1702,BT_1702	0.549833	2.77036	0.223614	0.337238	-0.472063
gene-BT_RS08630	BT_RS08630	BT_RS08630	BT1703,BT_1703	7.15272	-1.66019	0.0191723	0.049162	-1.30837
gene-BT_RS08635	BT_RS08635	BT_RS08635	BT1704,BT_1704	210.022	-0.0483113	0.820112	0.878575	-0.056221
gene-BT_RS08640	BT_RS08640	BT_RS08640	BT1705,BT_1705	1.53828	0.331966	0.760434	0.837912	-0.0768017
gene-BT_RS08645	BT_RS08645	BT_RS08645		0.367094	-1.31413	0.54616	0.662252	-0.178977
gene-BT_RS08650	BT_RS08650	BT_RS08650	BT1706,BT_1706	1.03333	-0.339095	0.800805	0.865255	-0.062856
gene-BT_RS08655	BT_RS08655	BT_RS08655	BT1707,BT_1707	473.44	-0.752502	0.00649875	0.0214178	-1.66923
gene-BT_RS08660	BT_RS08660	BT_RS08660	BT1708,BT_1708	2.77547	-0.903946	0.313891	0.440258	-0.356293
gene-BT_RS08665	BT_RS08665	BT_RS08665	BT1709,BT_1709	3.50519	-2.0069	0.0210266	0.0529861	-1.27584
gene-BT_RS08670	BT_RS08670	BT_RS08670	BT1710,BT_1710	7.02696	-1.27476	0.0555565	0.111783	-0.951625
gene-BT_RS08675	BT_RS08675	BT_RS08675	BT1711,BT_1711	6.16114	-1.617	0.0164382	0.044011	-1.35644
gene-BT_RS08680	BT_RS08680	BT_RS08680	BT1712,BT_1712	14.1506	-0.644187	0.0989019	0.177514	-0.750767
gene-BT_RS08685	BT_RS08685	BT_RS08685	BT1713,BT_1713	3.51495	-0.296335	0.757206	0.835735	-0.0779313
gene-BT_RS08690	BT_RS08690	BT_RS08690	BT1714,BT_1714	8.01162	-0.00562079	0.991489	0.994256	-0.00250197
gene-BT_RS08695	BT_RS08695	BT_RS08695	BT1715,BT_1715	3.55408	-0.991809	0.341813	0.467355	-0.330353
gene-BT_RS08700	BT_RS08700	BT_RS08700	BT1716,BT_1716	6.65974	-0.86455	0.135334	0.227931	-0.642197
gene-BT_RS08705	BT_RS08705	BT_RS08705	BT1717,BT_1717	16.8389	-1.27517	0.0130297	0.0366797	-1.43557
gene-BT_RS08710	BT_RS08710	BT_RS08710	BT1718,BT_1718	75.7147	-1.42377	1.46083e-05	0.000152004	-3.81814
gene-BT_RS08715	aepY	BT_RS08715	BT1719,BT_1719	62.7413	-1.74694	1.30109e-09	4.98254e-08	-7.30255
gene-BT_RS08720	aepX	BT_RS08720	BT1720,BT_1720	54.8273	-1.69338	1.3246e-07	2.77513e-06	-5.55672
gene-BT_RS08725	BT_RS08725	BT_RS08725	BT1721,BT_1721	3.23827	-2.27808	0.0150427	0.0408415	-1.3889
gene-BT_RS08730	BT_RS08730	BT_RS08730	BT1722,BT_1722	5.47039	-1.34655	0.0509345	0.104255	-0.981905
gene-BT_RS08735	BT_RS08735	BT_RS08735	BT1723,BT_1723	13.8819	-0.411977	0.368847	0.495472	-0.304981
gene-BT_RS08740	BT_RS08740	BT_RS08740	BT1724,BT_1724	63.8177	-1.26313	0.000195284	0.00133192	-2.87552
gene-BT_RS08745	BT_RS08745	BT_RS08745	BT1725,BT_1725	10.4268	-0.615638	0.317528	0.443893	-0.352722
gene-BT_RS08750	BT_RS08750	BT_RS08750	BT1726,BT_1726	111.885	0.0120909	0.962312	0.977162	-0.0100336
gene-BT_RS08755	BT_RS08755	BT_RS08755	BT1727,BT_1727	121.436	-0.570382	0.0829262	0.155283	-0.808876
gene-BT_RS08760	BT_RS08760	BT_RS08760	BT1728,BT_1728	236.747	-0.752025	0.00336325	0.0128585	-1.89081
gene-BT_RS08765	BT_RS08765	BT_RS08765	BT1729,BT_1729	292.168	0.978683	0.0169159	0.0450576	-1.34623
gene-BT_RS08770	rfbD	BT_RS08770	BT1730,BT_1730	185.5	0.249345	0.48168	0.602196	-0.220262
gene-BT_RS08775	BT_RS08775	BT_RS08775	BT1731,BT_1731	350.194	-0.202202	0.334254	0.459667	-0.337557
gene-BT_RS08780	BT_RS08780	BT_RS08780	BT1732,BT_1732	207.765	-0.447191	0.0285386	0.0667514	-1.17554
gene-BT_RS08785	purL	BT_RS08785	BT1733,BT_1733	2682.14	1.04164	0.0011942	0.00567578	-2.24597
gene-BT_RS08790	BT_RS08790	BT_RS08790	BT1734,BT_1734	1458.6	0.511028	0.0236841	0.0579947	-1.23661
gene-BT_RS08795	BT_RS08795	BT_RS08795	BT1735,BT_1735	311.3	0.899362	0.00389053	0.0143688	-1.84258
gene-BT_RS08800	BT_RS08800	BT_RS08800	BT1736,BT_1736	167.499	1.44541	0.000656875	0.00354634	-2.45022
gene-BT_RS08805	BT_RS08805	BT_RS08805	BT1737,BT_1737	795.156	0.842686	0.000690226	0.00366775	-2.4356
gene-BT_RS08810	BT_RS08810	BT_RS08810	BT1738,BT_1738	77.8495	0.40778	0.295951	0.422322	-0.374356
gene-BT_RS08815	uvrA	BT_RS08815	BT1739,BT_1739	463.185	1.0114	2.06803e-07	4.07673e-06	-5.38969
gene-BT_RS08820	BT_RS08820	BT_RS08820	BT1740,BT_1740	905.879	0.592922	0.0442183	0.0936906	-1.0283
gene-BT_RS08825	BT_RS08825	BT_RS08825	BT1741,BT_1741	234.531	0.12836	0.488056	0.60854	-0.215711
gene-BT_RS08830	BT_RS08830	BT_RS08830	BT1742,BT_1742	756.774	0.364717	0.0276605	0.0651689	-1.18596
gene-BT_RS08835	BT_RS08835	BT_RS08835	BT1743,BT_1743	19.2279	0.768873	0.0643685	0.125513	-0.901311
gene-BT_RS08840	BT_RS08840	BT_RS08840	BT1744,BT_1744	201.942	0.239404	0.347367	0.472185	-0.325888
gene-BT_RS08845	BT_RS08845	BT_RS08845	BT1745,BT_1745	131.937	0.0773846	0.715472	0.80353	-0.0949979
gene-BT_RS08850	BT_RS08850	BT_RS08850	BT1746,BT_1746	461.859	0.370474	0.11012	0.193268	-0.713841
gene-BT_RS08855	nifJ	BT_RS08855	BT1747,BT_1747	11509.7	1.06739	0.000961895	0.00475687	-2.32268
gene-BT_RS08860	BT_RS08860	BT_RS08860	BT1748,BT_1748	1680.4	-2.64908	5.87572e-10	2.4731e-08	-7.60676
gene-BT_RS08865	BT_RS08865	BT_RS08865	BT1749,BT_1749	48.1009	-2.58382	0.000351477	0.00216351	-2.66484
gene-BT_RS08870	BT_RS08870	BT_RS08870	BT1750,BT_1750	33.4934	-1.66325	0.00159183	0.00711229	-2.14799
gene-BT_RS08875	BT_RS08875	BT_RS08875	BT1751,BT_1751	41.8881	-1.66314	6.21396e-05	0.000521214	-3.28298
gene-BT_RS08880	BT_RS08880	BT_RS08880	BT1752,BT_1752	147.27	0.0369601	0.932396	0.956766	-0.0191944
gene-BT_RS08885	BT_RS08885	BT_RS08885	BT1753,BT_1753	114.452	0.474314	0.129136	0.219474	-0.658617
gene-BT_RS08890	BT_RS08890	BT_RS08890	BT1754,BT_1754	906.953	0.200997	0.213318	0.324844	-0.488325
gene-BT_RS08895	BT_RS08895	BT_RS08895	BT1755,BT_1755	7.28609	0.368376	0.604208	0.713878	-0.146376
gene-BT_RS08900	BT_RS08900	BT_RS08900	BT1756,BT_1756	27.8412	0.111712	0.784129	0.853752	-0.0686684
gene-BT_RS08905	BT_RS08905	BT_RS08905	BT1757,BT_1757	1061.11	1.49822
gene-BT_RS08910	BT_RS08910	BT_RS08910	BT1758,BT_1758	412.934	2.69045
gene-BT_RS08915	BT_RS08915	BT_RS08915	BT1759,BT_1759	395.768	1.6388
gene-BT_RS08920	BT_RS08920	BT_RS08920	BT1760,BT_1760	454.581	1.27098
gene-BT_RS08925	BT_RS08925	BT_RS08925	BT1761,BT_1761	225.888	1.4521	0.00469161	0.0166584	-1.77837
gene-BT_RS08930	BT_RS08930	BT_RS08930	BT1762,BT_1762	301.514	1.02271	0.030646	0.0703924	-1.15247
gene-BT_RS08935	BT_RS08935	BT_RS08935	BT1763,BT_1763	612.139	1.02722	0.0523067	0.106529	-0.972534
gene-BT_RS08940	BT_RS08940	BT_RS08940	BT1764,BT_1764	1781.14	-0.109822	0.578342	0.690346	-0.160933
gene-BT_RS08945	BT_RS08945	BT_RS08945	BT1765,BT_1765	289.859	0.85345	0.25308	0.374056	-0.427063
gene-BT_RS08950	BT_RS08950	BT_RS08950	BT1766,BT_1766	432.049	-0.620516	0.0314808	0.0720971	-1.14208
gene-BT_RS08955	BT_RS08955	BT_RS08955	BT1767,BT_1767	234.51	0.268302	0.152446	0.250873	-0.600546
gene-BT_RS08960	BT_RS08960	BT_RS08960	BT1768,BT_1768	191.885	1.15368	0.000442384	0.00258676	-2.58724
gene-BT_RS08965	BT_RS08965	BT_RS08965	BT1769,BT_1769	178.008	1.54558	1.52047e-08	4.13001e-07	-6.38405
gene-BT_RS08970	BT_RS08970	BT_RS08970	BT1770,BT_1770	1051.37	-0.0453984	0.803033	0.86646	-0.0622517
gene-BT_RS08975	BT_RS08975	BT_RS08975	BT1771,BT_1771	67.9747	0.0244421	0.95708	0.973542	-0.0116453
gene-BT_RS08980	BT_RS08980	BT_RS08980	BT1772,BT_1772	25.3574	-0.0964273	0.870191	0.914631	-0.0387542
gene-BT_RS08985	BT_RS08985	BT_RS08985	BT1773,BT_1773	37.1693	0.653829	0.310892	0.437496	-0.359026
gene-BT_RS08990	BT_RS08990	BT_RS08990	BT1774,BT_1774	97.523	0.112953	0.809509	0.871033	-0.0599653
gene-BT_RS08995	BT_RS08995	BT_RS08995	BT1775,BT_1775	23.87	-0.841521	0.0253886	0.0609766	-1.21484
gene-BT_RS09000	BT_RS09000	BT_RS09000	BT1776,BT_1776	66.1986	0.591281	0.147269	0.243986	-0.612636
gene-BT_RS09005	BT_RS09005	BT_RS09005	BT1777,BT_1777	218.49	0.157374	0.546962	0.662709	-0.178677
gene-BT_RS09010	BT_RS09010	BT_RS09010	BT1778,BT_1778	29.5324	-1.05218	0.00213346	0.00897977	-2.04673
gene-BT_RS09015	BT_RS09015	BT_RS09015	BT1779,BT_1779	15.5704	-0.047566	0.900317	0.935769	-0.0288314
gene-BT_RS09020	BT_RS09020	BT_RS09020	BT1780,BT_1780	19.3338	-0.426245	0.340487	0.466224	-0.331405
gene-BT_RS09025	BT_RS09025	BT_RS09025	BT1781,BT_1781	32.165	-0.777995	0.0179368	0.0470263	-1.32766
gene-BT_RS09030	BT_RS09030	BT_RS09030	BT1782,BT_1782	683.537	-0.407982	0.187827	0.295464	-0.529495
gene-BT_RS09035	BT_RS09035	BT_RS09035	BT1783,BT_1783	1798.66	-0.595409	0.0205236	0.0520555	-1.28353
gene-BT_RS09040	BT_RS09040	BT_RS09040	BT1784,BT_1784	31498.6	-2.39602	0.000407214	0.00241741	-2.61665
gene-BT_RS09045	BT_RS09045	BT_RS09045	BT1785,BT_1785	1.18119	-0.395286	0.730227	0.81456	-0.0890768
gene-BT_RS09050	BT_RS09050	BT_RS09050	BT1786,BT_1786	0.132981	-0.123101	0.971472	0.981769	-0.00799077
gene-BT_RS09055	BT_RS09055	BT_RS09055	BT1787,BT_1787	26.6056	-1.76903	5.54235e-05	0.000472515	-3.32558
gene-BT_RS09060	BT_RS09060	BT_RS09060	BT1788,BT_1788	2.70186	-1.37378	0.114387	0.199112	-0.700902
gene-BT_RS09065	BT_RS09065	BT_RS09065	BT1789,BT_1789	2705.02	0.69199	0.00156185	0.00700956	-2.15431
gene-BT_RS09075	BT_RS09075	BT_RS09075	BT1791,BT_1791	4.22778	0.0150892	0.98243	0.988353	-0.00508775
gene-BT_RS09080	BT_RS09080	BT_RS09080	BT1792,BT_1792	226.55	0.361453	0.0913258	0.16693	-0.777465
gene-BT_RS09085	BT_RS09085	BT_RS09085	BT1793,BT_1793	1661.56	-1.38318	7.8454e-05	0.00062549	-3.20378
gene-BT_RS09090	BT_RS09090	BT_RS09090	BT1794,BT_1794	8.45747	-0.785463	0.189042	0.296818	-0.527509
gene-BT_RS09095	BT_RS09095	BT_RS09095	BT1795,BT_1795	49.5209	-0.63557	0.0581788	0.115862	-0.93606
gene-BT_RS09100	BT_RS09100	BT_RS09100	BT1796,BT_1796	258.029	-0.00528659	0.975436	0.984071	-0.00697339
gene-BT_RS09105	BT_RS09105	BT_RS09105	BT1797,BT_1797	566.537	-0.442684	0.00410003	0.0149418	-1.8256
gene-BT_RS09110	BT_RS09110	BT_RS09110	BT1798,BT_1798	331.956	-2.60945	6.85621e-18	1.6859e-15	-14.7732
gene-BT_RS09115	BT_RS09115	BT_RS09115	BT1799,BT_1799	516.27	-2.37492	3.27497e-10	1.4647e-08	-7.83425
gene-BT_RS09120	BT_RS09120	BT_RS09120	BT1800,BT_1800	128.594	0.0188452	0.943506	0.964775	-0.0155738
gene-BT_RS09125	BT_RS09125	BT_RS09125	BT1801,BT_1801	44.0918	-0.0431754	0.896445	0.932782	-0.03022
gene-BT_RS09130	BT_RS09130	BT_RS09130	BT1802,BT_1802	31.632	0.826568	0.0481465	0.100062	-0.999729
gene-BT_RS09135	BT_RS09135	BT_RS09135	BT1803,BT_1803	11.8546	1.08153	0.0865659	0.159604	-0.796957
gene-BT_RS09140	BT_RS09140	BT_RS09140	BT1804,BT_1804	888.568	1.09786	0.00416633	0.0151362	-1.81998
gene-BT_RS09145	BT_RS09145	BT_RS09145	BT1805,BT_1805	795.242	1.6005	0.00245732	0.0100267	-1.99884
gene-BT_RS09150	BT_RS09150	BT_RS09150	BT1806,BT_1806	2188.43	1.0474	0.00110318	0.00531346	-2.27462
gene-BT_RS09155	BT_RS09155	BT_RS09155	BT1807,BT_1807	294.059	0.850915	0.00038375	0.00231339	-2.63575
gene-BT_RS09160	BT_RS09160	BT_RS09160	BT1808,BT_1808	51.2829	1.39283	0.0293609	0.0681441	-1.16657
gene-BT_RS09165	BT_RS09165	BT_RS09165	BT1809,BT_1809	1774.82	1.58368	0.00404322	0.0148273	-1.82894
gene-BT_RS09170	BT_RS09170	BT_RS09170	BT1810,BT_1810	464.453	-0.595681	0.0578724	0.115399	-0.937798
gene-BT_RS09175	BT_RS09175	BT_RS09175	BT1811,BT_1811	1081.3	-1.69071	0.000188067	0.00129594	-2.88742
gene-BT_RS09180	BT_RS09180	BT_RS09180	BT1812,BT_1812	7402.71	-1.8069	7.85942e-05	0.00062554	-3.20374
gene-BT_RS09185	BT_RS09185	BT_RS09185	BT1813,BT_1813	1138.75	-0.796588	0.0187093	0.0483617	-1.3155
gene-BT_RS09190	BT_RS09190	BT_RS09190	BT1814,BT_1814	932.33	-0.883373	0.000944357	0.00470366	-2.32756
gene-BT_RS09195	BT_RS09195	BT_RS09195	BT1815,BT_1815	592.694	-0.0135025	0.950904	0.970429	-0.0130363
gene-BT_RS09200	BT_RS09200	BT_RS09200	BT1816,BT_1816	21.1266	-0.107609	0.805825	0.868269	-0.0613458
gene-BT_RS09205	BT_RS09205	BT_RS09205	BT1817,BT_1817	62.049	-0.0481937	0.919094	0.948952	-0.0227557
gene-BT_RS09210	BT_RS09210	BT_RS09210	BT1818,BT_1818	679.908	0.5105	0.324736	0.451573	-0.345272
gene-BT_RS09215	BT_RS09215	BT_RS09215	BT1819,BT_1819	2303	-1.4685	0.00269078	0.0107816	-1.96732
gene-BT_RS09225	BT_RS09225	BT_RS09225	BT1821,BT_1821	4395.11	-1.96116	3.01222e-06	4.044e-05	-4.39319
gene-BT_RS09235	BT_RS09235	BT_RS09235	BT1823,BT_1823	117.829	0.169339	0.693026	0.785878	-0.104645
gene-BT_RS09240	BT_RS09240	BT_RS09240	BT1824,BT_1824	89.4899	0.958	0.0543564	0.109746	-0.95961
gene-BT_RS09245	BT_RS09245	BT_RS09245	BT1825,BT_1825	38.1113	0.987176	0.0215378	0.0538675	-1.26867
gene-BT_RS09250	BT_RS09250	BT_RS09250	BT1826,BT_1826	255.286	-0.204088	0.424072	0.548532	-0.260798
gene-BT_RS09255	BT_RS09255	BT_RS09255	BT1827,BT_1827	476.789	-1.79352	3.29181e-10	1.4647e-08	-7.83425
gene-BT_RS09260	BT_RS09260	BT_RS09260	BT1828,BT_1828	1186.13	-0.297152	0.0531246	0.107813	-0.967328
gene-BT_RS09265	groL	BT_RS09265	BT1829,BT_1829	107378	-0.357292	0.584455	0.696219	-0.157254
gene-BT_RS09270	BT_RS09270	BT_RS09270	BT1830,BT_1830	28417.8	-0.82555	0.220526	0.33397	-0.476293
gene-BT_RS09275	BT_RS09275	BT_RS09275	BT1831,BT_1831	2625.68	-1.60951	1.43109e-05	0.000149577	-3.82514
gene-BT_RS09280	BT_RS09280	BT_RS09280	BT1832,BT_1832	245.317	0.167959	0.500097	0.618436	-0.208705
gene-BT_RS09285	BT_RS09285	BT_RS09285	BT1833,BT_1833	2249.01	-1.52234	2.28628e-05	0.000220237	-3.65711
gene-BT_RS09290	BT_RS09290	BT_RS09290		66.2796	-2.14786	0.000149302	0.00107479	-2.96868
gene-BT_RS09295	BT_RS09295	BT_RS09295	BT1834,BT_1834	362.124	1.21398	5.56295e-07	9.38271e-06	-5.02767
gene-BT_RS09300	hydE	BT_RS09300	BT1835,BT_1835	73.1654	1.78056	3.19388e-05	0.000296067	-3.52861
gene-BT_RS09305	hydG	BT_RS09305	BT1836,BT_1836	77.774	1.89957	0.000107597	0.000810793	-3.09109
gene-BT_RS09310	hydF	BT_RS09310	BT1837,BT_1837	52.6434	1.68128	0.000329141	0.00207152	-2.68371
gene-BT_RS09315	BT_RS09315	BT_RS09315	BT1838,BT_1838	570.987	0.673767	0.000566845	0.00316404	-2.49976
gene-BT_RS09320	BT_RS09320	BT_RS09320	BT1839,BT_1839	204.495	-0.832268	0.0026511	0.0106545	-1.97247
gene-BT_RS09325	BT_RS09325	BT_RS09325	BT1840,BT_1840	1282.04	-0.127447	0.570583	0.68388	-0.16502
gene-BT_RS09330	BT_RS09330	BT_RS09330	BT1841,BT_1841	1702.38	-0.803033	0.0188925	0.0486565	-1.31286
gene-BT_RS09335	BT_RS09335	BT_RS09335	BT1842,BT_1842	1043.9	1.27206	0.00554187	0.018899	-1.72356
gene-BT_RS09340	BT_RS09340	BT_RS09340	BT1843,BT_1843	3799.6	0.24287	0.265942	0.388397	-0.410724
gene-BT_RS09345	BT_RS09345	BT_RS09345	BT1844,BT_1844	1264.47	-0.650032	0.00473797	0.0167231	-1.77668
gene-BT_RS09350	BT_RS09350	BT_RS09350	BT1845,BT_1845	951.099	-0.583085	0.0618847	0.12143	-0.915673
gene-BT_RS09355	BT_RS09355	BT_RS09355	BT1846,BT_1846	4772.87	-0.737067	0.0485909	0.100717	-0.996896
gene-BT_RS09360	BT_RS09360	BT_RS09360	BT1847,BT_1847	16402.8	-2.13472	2.38882e-09	8.2063e-08	-7.08585
gene-BT_RS09365	recQ	BT_RS09365	BT1848,BT_1848	102.31	0.310783	0.310812	0.437496	-0.359026
gene-BT_RS09370	BT_RS09370	BT_RS09370	BT1850,BT_1850	154.091	-0.0965229	0.720364	0.807471	-0.0928731
gene-BT_RS09375	BT_RS09375	BT_RS09375	BT1851,BT_1851	563.251	-0.495007	0.0163332	0.0437551	-1.35897
gene-BT_RS09380	cysK	BT_RS09380	BT1852,BT_1852	552.787	-0.12571	0.724463	0.810704	-0.0911374
gene-BT_RS09385	BT_RS09385	BT_RS09385	BT1853,BT_1853	278.984	0.885707	0.0179238	0.0470184	-1.32773
gene-BT_RS09390	lpxF	BT_RS09390	BT1854,BT_1854	88.5358	1.34044	0.0243822	0.0591009	-1.22841
gene-BT_RS09395	BT_RS09395	BT_RS09395	BT1855,BT_1855	67.9289	1.11449	0.0197946	0.0504393	-1.29723
gene-BT_RS09400	BT_RS09400	BT_RS09400	BT1856,BT_1856	1521.24	-0.507323	0.0462694	0.0970245	-1.01312
gene-BT_RS09405	leuB	BT_RS09405	BT1857,BT_1857	525.173	-0.882948	2.57164e-08	6.56541e-07	-6.18274
gene-BT_RS09410	BT_RS09410	BT_RS09410	BT1858,BT_1858	249.055	-1.16428	0.00065291	0.00354246	-2.4507
gene-BT_RS09415	leuD	BT_RS09415	BT1859,BT_1859	54.6055	-0.812631	0.0470322	0.0983593	-1.00718
gene-BT_RS09420	leuC	BT_RS09420	BT1860,BT_1860	106.348	-0.491778	0.150253	0.248083	-0.605404
gene-BT_RS09425	BT_RS09425	BT_RS09425	BT1861,BT_1861	135.175	-0.621293	0.0779176	0.14792	-0.829973
gene-BT_RS09430	BT_RS09430	BT_RS09430	BT1862,BT_1862	399.198	0.0863474	0.820966	0.87872	-0.0561496
gene-BT_RS09435	rrf	BT_RS09435		71.2462	0.343371	0.224903	0.33899	-0.469813
gene-BT_RS09440	BT_RS09440	BT_RS09440	BT_r05	56601.5	-0.0582929	0.922271	0.951322	-0.0216725
gene-BT_RS09445	BT_RS09445	BT_RS09445	BT_t31	49.6754	1.33375	0.000333789	0.00207928	-2.68209
gene-BT_RS09450	BT_RS09450	BT_RS09450	BT_t32	19.4363	0.821344	0.0757098	0.144315	-0.840688
gene-BT_RS09455	BT_RS09455	BT_RS09455	BT_r06	34384.9	-0.0608432	0.919017	0.948952	-0.0227557
gene-BT_RS09460	BT_RS09460	BT_RS09460	BT1864,BT_1864	5.61486	-0.848993	0.171303	0.275511	-0.559861
gene-BT_RS09465	BT_RS09465	BT_RS09465	BT1865,BT_1865	6.41723	-0.866305	0.158528	0.258875	-0.58691
gene-BT_RS09470	BT_RS09470	BT_RS09470	BT1866,BT_1866	6.29652	-0.700618	0.233452	0.349467	-0.456593
gene-BT_RS09475	BT_RS09475	BT_RS09475	BT1867,BT_1867	6.24344	-1.15311	0.0995467	0.178398	-0.748611
gene-BT_RS09480	BT_RS09480	BT_RS09480	BT1868,BT_1868	127.596	-1.43583	0.00249936	0.0101805	-1.99223
gene-BT_RS09485	BT_RS09485	BT_RS09485	BT1869,BT_1869	41.1815	0.339226	0.469428	0.590992	-0.228419
gene-BT_RS09490	BT_RS09490	BT_RS09490	BT1870,BT_1870	115.936	0.535116	0.375372	0.501485	-0.299742
gene-BT_RS09495	BT_RS09495	BT_RS09495	BT1871,BT_1871	14602.4	0.409321	0.139678	0.233824	-0.631111
gene-BT_RS09500	bglX	BT_RS09500	BT1872,BT_1872	11114.8	0.725904	0.0884526	0.162441	-0.789304
gene-BT_RS09505	BT_RS09505	BT_RS09505	BT1873,BT_1873	57.759	1.47956	6.37404e-05	0.000530829	-3.27505
gene-BT_RS09510	BT_RS09510	BT_RS09510	BT1874,BT_1874	91.2103	0.76496	0.0380912	0.0836289	-1.07764
gene-BT_RS09515	BT_RS09515	BT_RS09515	BT1875,BT_1875	150.614	1.19982	8.9292e-05	0.000691828	-3.16
gene-BT_RS09520	BT_RS09520	BT_RS09520	BT1876,BT_1876	128.445	-0.279012	0.475711	0.597445	-0.223702
gene-BT_RS09525	BT_RS09525	BT_RS09525	BT1877,BT_1877	113.842	0.13296	0.554789	0.669275	-0.174396
gene-BT_RS09530	BT_RS09530	BT_RS09530	BT1878,BT_1878	2677.23	-0.0628339	0.798004	0.862912	-0.0640333
gene-BT_RS09535	sppA	BT_RS09535	BT1879,BT_1879	1394	-0.0602948	0.716284	0.804249	-0.0946096
gene-BT_RS09540	lpxK	BT_RS09540	BT1880,BT_1880	571.07	0.338573	0.297107	0.423346	-0.373305
gene-BT_RS09545	BT_RS09545	BT_RS09545	BT1881,BT_1881	929.036	0.369861	0.27867	0.403204	-0.394475
gene-BT_RS09550	thiL	BT_RS09550	BT1882,BT_1882	620.846	1.01731	0.0234552	0.0576144	-1.23947
gene-BT_RS09555	BT_RS09555	BT_RS09555	BT_t33	0.0928172	-0.775371	0.826327	0.881013	-0.0550177
gene-BT_RS09560	BT_RS09560	BT_RS09560	BT1883,BT_1883	47.8254	0.52956	0.208044	0.319205	-0.49593
gene-BT_RS09565	BT_RS09565	BT_RS09565	BT1884,BT_1884	10.0489	-1.74453	0.00202127	0.00858392	-2.06631
gene-BT_RS09570	BT_RS09570	BT_RS09570	BT1885,BT_1885	23.9459	-2.11241	0.000188877	0.00129769	-2.88683
gene-BT_RS09575	BT_RS09575	BT_RS09575	BT1886,BT_1886	38.2682	-1.6133	0.0221195	0.0549401	-1.26011
gene-BT_RS09580	BT_RS09580	BT_RS09580	BT1887,BT_1887	228.104	-2.59775	0.00021698	0.00145492	-2.83716
gene-BT_RS09585	BT_RS09585	BT_RS09585	BT1888,BT_1888	121.361	0.0971868	0.772171	0.846744	-0.0722476
gene-BT_RS09590	BT_RS09590	BT_RS09590	BT1889,BT_1889	32.7655	-0.110519	0.800646	0.865255	-0.062856
gene-BT_RS09595	BT_RS09595	BT_RS09595	BT1890,BT_1890	3.83341	-1.42226	0.0650688	0.126562	-0.897697
gene-BT_RS09600	BT_RS09600	BT_RS09600	BT1891,BT_1891	10.7962	-0.289453	0.625426	0.733582	-0.134551
gene-BT_RS09605	BT_RS09605	BT_RS09605	BT1892,BT_1892	19.2002	-0.146576	0.702694	0.793367	-0.100526
gene-BT_RS09610	BT_RS09610	BT_RS09610	BT1893,BT_1893	144.76	-0.771673	0.0038798	0.0143405	-1.84344
gene-BT_RS09615	BT_RS09615	BT_RS09615	BT1894,BT_1894	349.808	-0.435092	0.052761	0.10722	-0.969723
gene-BT_RS09620	BT_RS09620	BT_RS09620	BT1895,BT_1895	77.5398	-3.78645	3.1806e-25	1.14306e-22	-21.9419
gene-BT_RS09625	BT_RS09625	BT_RS09625	BT1896,BT_1896	105.335	-3.10551	8.74644e-10	3.49259e-08	-7.45685
gene-BT_RS09630	BT_RS09630	BT_RS09630	BT1897,BT_1897	227.119	-0.228996	0.391455	0.517532	-0.286063
gene-BT_RS09635	BT_RS09635	BT_RS09635	BT1898,BT_1898	201.771	0.726721	0.0769717	0.146303	-0.834748
gene-BT_RS09640	BT_RS09640	BT_RS09640	BT1899,BT_1899	59.6937	0.327533	0.291107	0.416427	-0.380461
gene-BT_RS09645	BT_RS09645	BT_RS09645	BT1900,BT_1900	23.7683	0.698813	0.208985	0.320019	-0.494824
gene-BT_RS09650	BT_RS09650	BT_RS09650	BT1901,BT_1901	5.22652	-1.2571	0.0641528	0.125145	-0.902587
gene-BT_RS09655	BT_RS09655	BT_RS09655	BT1902,BT_1902	0.402259	-1.40714	0.513559	0.630744	-0.200147
gene-BT_RS09660	BT_RS09660	BT_RS09660		54.2347	-1.78151	0.000767264	0.00396972	-2.40124
gene-BT_RS09665	BT_RS09665	BT_RS09665	BT1904,BT_1904	176.673	-0.99228	2.19985e-06	3.04893e-05	-4.51585
gene-BT_RS09670	BT_RS09670	BT_RS09670	BT1905,BT_1905	11.4257	-1.28263	0.018099	0.0472659	-1.32545
gene-BT_RS09675	BT_RS09675	BT_RS09675	BT1906,BT_1906	32.5083	-0.532013	0.21686	0.328952	-0.482868
gene-BT_RS09680	BT_RS09680	BT_RS09680	BT1907,BT_1907	632.092	-0.262614	0.329224	0.455879	-0.34115
gene-BT_RS09685	BT_RS09685	BT_RS09685	BT1908,BT_1908	8521.13	-2.103	1.3808e-07	2.86715e-06	-5.54255
gene-BT_RS09690	BT_RS09690	BT_RS09690	BT1910,BT_1910	72.3324	0.232629	0.550983	0.665855	-0.176621
gene-BT_RS09695	BT_RS09695	BT_RS09695	BT1911,BT_1911	5433.35	0.00179351	0.996421	0.997061	-0.00127823
gene-BT_RS09700	pncB	BT_RS09700	BT1913,BT_1913	1364.1	-1.07798	5.11315e-06	6.35336e-05	-4.197
gene-BT_RS09705	BT_RS09705	BT_RS09705	BT1914,BT_1914	1748.55	-2.86364	1.57783e-06	2.28932e-05	-4.64029
gene-BT_RS09710	accC	BT_RS09710	BT1915,BT_1915	1099.25	-0.134756	0.609011	0.717423	-0.144225
gene-BT_RS09715	BT_RS09715	BT_RS09715	BT1916,BT_1916	158.786	0.327161	0.339614	0.465165	-0.332393
gene-BT_RS09720	BT_RS09720	BT_RS09720	BT1917,BT_1917	1169.3	-0.0241086	0.930105	0.955762	-0.0196504
gene-BT_RS09725	BT_RS09725	BT_RS09725	BT1918,BT_1918	785.692	1.10542	0.0349527	0.0780215	-1.10779
gene-BT_RS09730	BT_RS09730	BT_RS09730	BT1919,BT_1919	470.221	-0.105198	0.684125	0.778999	-0.108463
gene-BT_RS09740	BT_RS09740	BT_RS09740	BT1923,BT_1923	635.752	1.06846	7.64447e-06	8.84034e-05	-4.05353
gene-BT_RS09745	BT_RS09745	BT_RS09745	BT1924,BT_1924	786.522	-1.57901	2.1736e-09	7.63538e-08	-7.11717
gene-BT_RS09755	BT_RS09755	BT_RS09755	BT1926,BT_1926	45.6071	-1.41363	9.62358e-05	0.000735865	-3.1332
gene-BT_RS09760	BT_RS09760	BT_RS09760	BT1927,BT_1927	92.8444	-1.60333	0.00338546	0.0129117	-1.88902
gene-BT_RS24440	BT_RS24440	BT_RS24440		14.0647	-1.64091	0.00170283	0.00751238	-2.12422
gene-BT_RS09770	BT_RS09770	BT_RS09770	BT1928,BT_1928	6.57969	-1.56621	0.0113642	0.0330595	-1.4807
gene-BT_RS09775	BT_RS09775	BT_RS09775	BT1929,BT_1929	3.3635	-0.0111364	0.988513	0.99252	-0.00326061
gene-BT_RS09780	BT_RS09780	BT_RS09780	BT1930,BT_1930	0.35511	-0.127522	0.954469	0.971521	-0.012548
gene-BT_RS09785	BT_RS09785	BT_RS09785		1.00456	-1.14922	0.44006	0.563077	-0.249433
gene-BT_RS24350	BT_RS24350	BT_RS24350		0.990802	-0.452109	0.749733	0.829447	-0.0812114
gene-BT_RS09795	BT_RS09795	BT_RS09795	BT1931,BT_1931	881.031	0.188552	0.280513	0.404993	-0.392553
gene-BT_RS09810	BT_RS09810	BT_RS09810	BT1934,BT_1934	494.56	1.13174	0.0227884	0.0563864	-1.24883
gene-BT_RS09815	BT_RS09815	BT_RS09815	BT1935,BT_1935	659.614	1.23349	0.0221082	0.0549401	-1.26011
gene-BT_RS09820	BT_RS09820	BT_RS09820	BT1936,BT_1936	723.887	0.780965	0.0428059	0.091361	-1.03924
gene-BT_RS09825	BT_RS09825	BT_RS09825	BT1937,BT_1937	372.765	0.439424	0.215783	0.327531	-0.484748
gene-BT_RS09830	BT_RS09830	BT_RS09830	BT1938,BT_1938	435.1	0.116945	0.570961	0.684024	-0.164929
gene-BT_RS09835	BT_RS09835	BT_RS09835	BT1939,BT_1939	865.777	0.236184	0.362006	0.488592	-0.311054
gene-BT_RS09840	BT_RS09840	BT_RS09840	BT1940,BT_1940	492.949	0.417278	0.133067	0.224924	-0.647965
gene-BT_RS09850	BT_RS09850	BT_RS09850	BT1942,BT_1942	15.7927	-1.76831	0.0010183	0.00498167	-2.30263
gene-BT_RS09855	BT_RS09855	BT_RS09855	BT1944,BT_1944	7.20021	0.643071	0.377342	0.503266	-0.298202
gene-BT_RS09860	BT_RS09860	BT_RS09860	BT1945,BT_1945	5.95343	-0.303684	0.580063	0.692047	-0.159864
gene-BT_RS09865	BT_RS09865	BT_RS09865	BT1946,BT_1946	2.89272	-0.854375	0.321787	0.448484	-0.348253
gene-BT_RS09870	BT_RS09870	BT_RS09870	BT1947,BT_1947	2.81999	0.0170245	0.98463	0.99014	-0.0043032
gene-BT_RS09875	BT_RS09875	BT_RS09875	BT1948,BT_1948	0.417147	-1.76746	0.492167	0.612607	-0.212818
gene-BT_RS09885	BT_RS09885	BT_RS09885	BT1949,BT_1949	96.5275	1.57943	0.00588322	0.0198601	-1.70202
gene-BT_RS09890	BT_RS09890	BT_RS09890	BT1950,BT_1950	293.622	1.52363	0.000623467	0.00341082	-2.46714
gene-BT_RS09895	BT_RS09895	BT_RS09895	BT1951,BT_1951	784.407	1.17725	0.0140685	0.0388924	-1.41014
gene-BT_RS09900	BT_RS09900	BT_RS09900	BT1952,BT_1952	1735.54	1.24483	0.015293	0.0414195	-1.38279
gene-BT_RS09905	BT_RS09905	BT_RS09905	BT1953,BT_1953	6425.74	0.0190906	0.963642	0.977998	-0.00966197
gene-BT_RS09910	BT_RS09910	BT_RS09910	BT1954,BT_1954	1946.89	1.52895	0.0147231	0.0401556	-1.39625
gene-BT_RS09915	BT_RS09915	BT_RS09915	BT1955,BT_1955	10364.9	1.41212	0.00992045	0.0296535	-1.52792
gene-BT_RS09920	BT_RS09920	BT_RS09920	BT1956,BT_1956	14590	1.32256	0.0142264	0.0392128	-1.40657
gene-BT_RS09925	BT_RS09925	BT_RS09925	BT1957,BT_1957	47366	0.00176902	0.996046	0.996975	-0.00131562
gene-BT_RS09945	BT_RS09945	BT_RS09945	BT1963,BT_1963	179.556	0.322863	0.235604	0.351787	-0.45372
gene-BT_RS09950	BT_RS09950	BT_RS09950	BT1964,BT_1964	60.3128	0.926048	0.122821	0.210267	-0.67723
gene-BT_RS09955	BT_RS09955	BT_RS09955	BT1965,BT_1965	15.4488	1.96491	0.00218149	0.00909095	-2.04139
gene-BT_RS09960	BT_RS09960	BT_RS09960	BT1966,BT_1966	25.3387	2.63688	4.66448e-06	5.87397e-05	-4.23107
gene-BT_RS09965	BT_RS09965	BT_RS09965	BT1967,BT_1967	5.29168	3.14153	0.00650509	0.0214178	-1.66923
gene-BT_RS09970	BT_RS09970	BT_RS09970	BT1968,BT_1968	167.505	2.80303	5.85262e-15	7.19564e-13	-12.1429
gene-BT_RS09975	BT_RS09975	BT_RS09975	BT1969,BT_1969	1137.51	1.20564	0.0260789	0.0621953	-1.20624
gene-BT_RS24355	BT_RS24355	BT_RS24355		39.7354	0.67065	0.128894	0.219297	-0.658966
gene-BT_RS09980	BT_RS09980	BT_RS09980	BT1970,BT_1970	1476.27	0.284299	0.175492	0.280275	-0.552416
gene-BT_RS09985	BT_RS09985	BT_RS09985	BT1971,BT_1971	6276.18	-0.729153	0.0170182	0.0452528	-1.34436
gene-BT_RS09990	BT_RS09990	BT_RS09990	BT1972,BT_1972	1059.23	0.114552	0.444772	0.567431	-0.246087
gene-BT_RS09995	gdhA	BT_RS09995	BT1973,BT_1973	150107	-0.62393	0.239921	0.357092	-0.44722
gene-BT_RS10000	BT_RS10000	BT_RS10000	BT1974,BT_1974	2088.63	0.574471	0.00919626	0.0279902	-1.55299
gene-BT_RS10005	BT_RS10005	BT_RS10005	BT1975,BT_1975	130.672	0.737078	0.0192852	0.0493972	-1.3063
gene-BT_RS10010	BT_RS10010	BT_RS10010	BT_1976a	1378.11	-0.56301	0.0557997	0.112052	-0.950579
gene-BT_RS24360	BT_RS24360	BT_RS24360		20.1348	0.517534	0.187197	0.294671	-0.530662
gene-BT_RS10015	BT_RS10015	BT_RS10015	BT1977,BT_1977	446.883	0.529734	0.026645	0.063319	-1.19847
gene-BT_RS10020	ruvA	BT_RS10020	BT1978,BT_1978	351.626	-0.58174	0.0041488	0.0150842	-1.82148
gene-BT_RS10025	BT_RS10025	BT_RS10025	BT1979,BT_1979	6056.85	-1.61652	0.00119327	0.00567578	-2.24597
gene-BT_RS10030	BT_RS10030	BT_RS10030	BT1980,BT_1980	893.075	-0.910704	0.000606144	0.00335534	-2.47426
gene-BT_RS10035	BT_RS10035	BT_RS10035	BT1981,BT_1981	1.37727	-0.759188	0.516821	0.63375	-0.198082
gene-BT_RS10040	BT_RS10040	BT_RS10040	BT1982,BT_1982	2.55546	0.406392	0.647696	0.749947	-0.124969
gene-BT_RS10045	BT_RS10045	BT_RS10045	BT1983,BT_1983	23.6672	1.0543	0.00909004	0.027703	-1.55747
gene-BT_RS10050	BT_RS10050	BT_RS10050	BT1984,BT_1984	23.1974	-0.0945351	0.828396	0.882491	-0.0542898
gene-BT_RS10055	BT_RS10055	BT_RS10055	BT1985,BT_1985	57.2724	-0.718332	0.102891	0.183056	-0.737415
gene-BT_RS10060	rpiA	BT_RS10060	BT1986,BT_1986	2967.81	-1.78244	8.45507e-07	1.34819e-05	-4.87025
gene-BT_RS10065	BT_RS10065	BT_RS10065	BT1987,BT_1987	15.2109	-0.551999	0.27303	0.396765	-0.401467
gene-BT_RS10070	BT_RS10070	BT_RS10070	BT1988,BT_1988	18.6317	-1.33398	0.0029536	0.011596	-1.93569
gene-BT_RS10075	BT_RS10075	BT_RS10075	BT1989,BT_1989	38.7568	-1.39692	0.0133287	0.0373331	-1.42791
gene-BT_RS10080	BT_RS10080	BT_RS10080	BT1990,BT_1990	0
gene-BT_RS10085	BT_RS10085	BT_RS10085	BT1991,BT_1991	0.185634	-1.4147	0.687062	0.781391	-0.107132
gene-BT_RS10090	BT_RS10090	BT_RS10090		0.34878	-2.07867	0.426153	0.549997	-0.25964
gene-BT_RS10095	BT_RS10095	BT_RS10095	BT1992,BT_1992	0.972031	-0.775664	0.554816	0.669275	-0.174396
gene-BT_RS10100	BT_RS10100	BT_RS10100	BT1993,BT_1993	3125.96	-1.59415	0.000641198	0.00349147	-2.45699
gene-BT_RS10105	BT_RS10105	BT_RS10105	BT1995,BT_1995	2320.32	-1.05687	0.00658585	0.0215621	-1.66631
gene-BT_RS10110	BT_RS10110	BT_RS10110	BT1996,BT_1996	36.2518	-0.338021	0.346127	0.471047	-0.326936
gene-BT_RS10115	BT_RS10115	BT_RS10115	BT1997,BT_1997	3.73713	-2.03668	0.0439677	0.0932293	-1.03045
gene-BT_RS10120	BT_RS10120	BT_RS10120	BT1998,BT_1998	30422.8	0.804382	0.243852	0.361358	-0.442062
gene-BT_RS10125	nrdG	BT_RS10125	BT1999,BT_1999	1708.27	1.45276	0.039502	0.0859187	-1.06591
gene-BT_RS10130	BT_RS10130	BT_RS10130	BT2000,BT_2000	3942.08	-0.599527	0.0490691	0.101394	-0.99399
gene-BT_RS10135	rseP	BT_RS10135	BT2001,BT_2001	612.44	0.126438	0.638581	0.742557	-0.12927
gene-BT_RS10140	BT_RS10140	BT_RS10140	BT2002,BT_2002	1675.42	-1.25096	9.57702e-05	0.000733506	-3.1346
gene-BT_RS10145	BT_RS10145	BT_RS10145	BT2003,BT_2003	63.2039	2.09776	8.89053e-06	9.94623e-05	-4.00234
gene-BT_RS10150	rimM	BT_RS10150	BT2004,BT_2004	70.3574	2.13549	1.80743e-05	0.000181208	-3.74182
gene-BT_RS10155	murA	BT_RS10155	BT2005,BT_2005	277.04	1.48027	2.22045e-07	4.32247e-06	-5.36427
gene-BT_RS10160	BT_RS10160	BT_RS10160	BT2006,BT_2006	409.425	1.29725	1.69222e-06	2.41775e-05	-4.61659
gene-BT_RS10165	tsaB	BT_RS10165	BT2007,BT_2007	341.12	0.818656	0.00863593	0.0265966	-1.57517
gene-BT_RS10170	BT_RS10170	BT_RS10170	BT2008,BT_2008	488.104	0.600076	0.00118939	0.00566447	-2.24684
gene-BT_RS10175	gmk	BT_RS10175	BT2009,BT_2009	130.902	1.82486	2.65147e-11	1.49249e-09	-8.82609
gene-BT_RS10180	BT_RS10180	BT_RS10180	BT2010,BT_2010	18.6697	1.64503	0.000383164	0.00231316	-2.63579
gene-BT_RS10185	BT_RS10185	BT_RS10185	BT2011,BT_2011	49.4257	1.36808	1.11892e-06	1.70281e-05	-4.76883
gene-BT_RS10190	BT_RS10190	BT_RS10190	BT2012,BT_2012	225.704	-0.286326	0.175157	0.279963	-0.552899
gene-BT_RS10195	BT_RS10195	BT_RS10195	BT2013,BT_2013	172.327	-0.697481	0.023309	0.0574366	-1.24081
gene-BT_RS10205	rfbB	BT_RS10205	BT2016,BT_2016	1182.68	1.11403	0.000793	0.00408028	-2.38931
gene-BT_RS10210	rfbA	BT_RS10210	BT2017,BT_2017	1072.25	0.780326	0.00603496	0.0202302	-1.694
gene-BT_RS10215	BT_RS10215	BT_RS10215	BT2018,BT_2018	109.476	0.64435	0.00694901	0.0224988	-1.64784
gene-BT_RS10220	BT_RS10220	BT_RS10220	BT2019,BT_2019	625.229	1.00946	0.114726	0.199554	-0.69994
gene-BT_RS10225	BT_RS10225	BT_RS10225	BT2020,BT_2020	29.428	0.501233	0.208484	0.319566	-0.49544
gene-BT_RS10230	BT_RS10230	BT_RS10230	BT2021,BT_2021	2.52654	-1.45034	0.0971769	0.175037	-0.756869
gene-BT_RS10235	BT_RS10235	BT_RS10235		0.6611	-2.06223	0.20487	0.315164	-0.501463
gene-BT_RS10240	BT_RS10240	BT_RS10240	BT2023,BT_2023	15.6921	-1.23289	0.0323501	0.0736907	-1.13259
gene-BT_RS10245	BT_RS10245	BT_RS10245	BT2024,BT_2024	0.381983	-1.57699	0.543956	0.660706	-0.179992
gene-BT_RS10250	BT_RS10250	BT_RS10250		0
gene-BT_RS10255	BT_RS10255	BT_RS10255		0
gene-BT_RS24365	BT_RS24365	BT_RS24365		0
gene-BT_RS10260	BT_RS10260	BT_RS10260	BT2026,BT_2026	1.02609	1.2916	0.358308	0.484941	-0.314311
gene-BT_RS10265	BT_RS10265	BT_RS10265	BT2027,BT_2027	0.750434	-3.0968	0.146013	0.242249	-0.615738
gene-BT_RS10275	BT_RS10275	BT_RS10275	BT2029,BT_2029	0.726589	-2.08659	0.299993	0.426657	-0.369921
gene-BT_RS10280	BT_RS10280	BT_RS10280	BT2030,BT_2030	1942.65	-1.17543	0.00185983	0.00805295	-2.09405
gene-BT_RS10285	BT_RS10285	BT_RS10285		20.9788	-1.57886	0.00241643	0.00990311	-2.00423
gene-BT_RS10290	BT_RS10290	BT_RS10290	BT2032,BT_2032	65.8007	-1.32324	0.0509446	0.104255	-0.981905
[truncated: 2,714 more rows]

## Sheet: Table B (up-regulated genes)
ID	Name	locus_tag	old_locus_tag	baseMean	log2FoldChange	pvalue	padj	log10padj
gene-BT_RS00600	BT_RS00600	BT_RS00600	BT0122,BT_0122	249.067	1.31098	0.000495739	0.00284183	-2.5464
gene-BT_RS00605	nuoE	BT_RS00605	BT0123,BT_0123	43.6958	2.19556	1.92941e-09	6.93401e-08	-7.15902
gene-BT_RS00610	BT_RS00610	BT_RS00610	BT0124,BT_0124	79.608	1.91767	0.000326493	0.00206691	-2.68468
gene-BT_RS00850	BT_RS00850	BT_RS00850	BT0173,BT_0173	6419.24	1.62039	0.000613864	0.00337409	-2.47184
gene-BT_RS00855	BT_RS00855	BT_RS00855	BT0174,BT_0174	7347.66	1.5972	0.000153343	0.00110049	-2.95841
gene-BT_RS01165	BT_RS01165	BT_RS01165	BT0236,BT_0236	835.63	1.13877	0.00214438	0.00899314	-2.04609
gene-BT_RS01215	BT_RS01215	BT_RS01215	BT0246,BT_0246	48.0822	1.64383	0.00131675	0.00614572	-2.21143
gene-BT_RS01465	BT_RS01465	BT_RS01465	BT0298,BT_0298	29.4624	2.79889	0.00221438	0.00919607	-2.0364
gene-BT_RS01505	BT_RS01505	BT_RS01505	BT0307,BT_0307	6025.99	1.0404	0.00145341	0.00667682	-2.17543
gene-BT_RS01510	BT_RS01510	BT_RS01510	BT0308,BT_0308	39.2976	1.04321	0.00191764	0.00828023	-2.08196
gene-BT_RS01615	BT_RS01615	BT_RS01615	BT0330,BT_0330	994.495	1.09264	0.0109575	0.0321567	-1.49273
gene-BT_RS24310	BT_RS24310	BT_RS24310		420.61	1.52115	0.00177838	0.00778688	-2.10864
gene-BT_RS01700	BT_RS01700	BT_RS01700	BT0348,BT_0348	56.2056	1.5743	0.000298361	0.00192003	-2.71669
gene-BT_RS01705	BT_RS01705	BT_RS01705	BT0349,BT_0349	18.0042	2.23344	7.63462e-05	0.000610769	-3.21412
gene-BT_RS01710	BT_RS01710	BT_RS01710	BT0350,BT_0350	413.527	2.26219	0.000183083	0.00126956	-2.89635
gene-BT_RS01715	araA	BT_RS01715	BT0351,BT_0351	1035.7	1.44437	0.00102188	0.00499394	-2.30156
gene-BT_RS01720	BT_RS01720	BT_RS01720	BT0352,BT_0352	142.599	1.42231	0.00624665	0.0207799	-1.68236
gene-BT_RS01725	BT_RS01725	BT_RS01725	BT0353,BT_0353	213.952	1.68795	0.00252899	0.0102833	-1.98787
gene-BT_RS01730	BT_RS01730	BT_RS01730	BT0354,BT_0354	99.6649	2.02558	0.00241578	0.00990311	-2.00423
gene-BT_RS01735	BT_RS01735	BT_RS01735	BT0355,BT_0355	442.882	1.91872	0.00106096	0.00516726	-2.28674
gene-BT_RS01740	BT_RS01740	BT_RS01740	BT0356,BT_0356	568.067	1.21389	0.0178205	0.0468265	-1.32951
gene-BT_RS01770	BT_RS01770	BT_RS01770	BT0363,BT_0363	12.9272	2.22695	0.0174257	0.0460373	-1.33689
gene-BT_RS01795	BT_RS01795	BT_RS01795	BT0368,BT_0368	233.173	1.29674	3.80568e-07	6.91834e-06	-5.16
gene-BT_RS01800	BT_RS01800	BT_RS01800	BT0369,BT_0369	121.884	1.6541	3.66026e-06	4.80358e-05	-4.31844
gene-BT_RS01805	galK	BT_RS01805	BT0370,BT_0370	4704.72	2.01931	7.12708e-05	0.0005801	-3.2365
gene-BT_RS01810	BT_RS01810	BT_RS01810	BT0371,BT_0371	3880.6	1.69767	0.000332168	0.00207472	-2.68304
gene-BT_RS02005	cysQ	BT_RS02005	BT0411,BT_0411	830.018	1.29837	4.04389e-07	7.23872e-06	-5.14034
gene-BT_RS02010	BT_RS02010	BT_RS02010	BT0412,BT_0412	580.111	2.20495	1.48025e-32	6.91571e-30	-29.1602
gene-BT_RS02015	cysC	BT_RS02015	BT0413,BT_0413	183.564	2.10251	1.87407e-11	1.10831e-09	-8.95534
gene-BT_RS02020	cysD	BT_RS02020	BT0414,BT_0414	220.921	2.78823	2.33461e-15	3.30524e-13	-12.4808
gene-BT_RS02025	cysN	BT_RS02025	BT0415,BT_0415	605.082	2.68922	3.59885e-16	6.86291e-14	-13.1635
gene-BT_RS02030	BT_RS02030	BT_RS02030	BT0416,BT_0416	415.278	2.64397	3.50534e-10	1.545e-08	-7.81107
gene-BT_RS02090	BT_RS02090	BT_RS02090	BT0428,BT_0428	388.872	1.25249	0.00109597	0.00528962	-2.27658
gene-BT_RS02100	BT_RS02100	BT_RS02100	BT0430,BT_0430	685.242	1.1872	0.0131305	0.0369312	-1.43261
gene-BT_RS02105	mltG	BT_RS02105	BT0431,BT_0431	22.6879	1.04905	0.00481857	0.0169777	-1.77012
gene-BT_RS02180	BT_RS02180	BT_RS02180	BT0444,BT_0444	80.8893	1.05742	0.00178966	0.00781331	-2.10716
gene-BT_RS02195	BT_RS02195	BT_RS02195	BT0447,BT_0447	59.069	1.22602	0.0128814	0.0364518	-1.43828
gene-BT_RS02240	BT_RS02240	BT_RS02240	BT0456,BT_0456	161.998	1.39726	0.000590267	0.0032791	-2.48424
gene-BT_RS02245	BT_RS02245	BT_RS02245	BT0457,BT_0457	131.401	1.06303	0.00521489	0.018101	-1.7423
gene-BT_RS02255	BT_RS02255	BT_RS02255	BT0459,BT_0459	4582.98	1.01089	0.0194196	0.049687	-1.30376
gene-BT_RS02260	BT_RS02260	BT_RS02260	BT0460,BT_0460	424.718	1.4478	0.00504358	0.0176639	-1.75291
gene-BT_RS02265	BT_RS02265	BT_RS02265	BT0461,BT_0461	479.82	1.34114	0.00724251	0.0232238	-1.63407
gene-BT_RS02590	BT_RS02590	BT_RS02590	BT0526,BT_0526	261.808	1.1592	0.00161572	0.00720902	-2.14212
gene-BT_RS02790	BT_RS02790	BT_RS02790	BT0569,BT_0569	107.154	1.2069	0.00357182	0.0135012	-1.86963
gene-BT_RS02805	BT_RS02805	BT_RS02805	BT0572,BT_0572	731.875	1.11935	0.00389438	0.0143717	-1.84249
gene-BT_RS02820	BT_RS02820	BT_RS02820	BT0575,BT_0575	196.999	1.43979	0.000437582	0.0025651	-2.5909
gene-BT_RS02845	BT_RS02845	BT_RS02845	BT0580,BT_0580	1215.02	1.18631	0.00791238	0.0249438	-1.60304
gene-BT_RS02880	BT_RS02880	BT_RS02880	BT0587,BT_0587	1085.17	1.09853	8.14713e-10	3.28133e-08	-7.48395
gene-BT_RS02890	yidC	BT_RS02890	BT0589,BT_0589	630.573	1.30767	0.000401793	0.00239131	-2.62136
gene-BT_RS02895	BT_RS02895	BT_RS02895	BT0590,BT_0590	662.282	1.7689	1.27143e-05	0.000135003	-3.86966
gene-BT_RS02950	wecB	BT_RS02950	BT0601,BT_0601	395.989	1.83761	5.30799e-05	0.000457545	-3.33957
gene-BT_RS02955	BT_RS02955	BT_RS02955	BT0602,BT_0602	482.328	2.18775	1.23061e-05	0.000131565	-3.88086
gene-BT_RS02960	BT_RS02960	BT_RS02960	BT0603,BT_0603	180.711	1.06358	0.000281339	0.00181837	-2.74032
gene-BT_RS03000	BT_RS03000	BT_RS03000	BT0610,BT_0610	119.37	1.02848	0.000383216	0.00231316	-2.63579
gene-BT_RS03045	BT_RS03045	BT_RS03045	BT0617,BT_0617	83.1848	1.77772	0.00195029	0.00836704	-2.07743
gene-BT_RS03050	rsxC	BT_RS03050	BT0618,BT_0618	151.563	2.30561	3.84587e-06	4.97726e-05	-4.30301
gene-BT_RS03055	BT_RS03055	BT_RS03055	BT0619,BT_0619	90.2701	1.11558	0.00674798	0.0220004	-1.65757
gene-BT_RS03060	BT_RS03060	BT_RS03060	BT0620,BT_0620	70.5949	2.66663	6.99681e-08	1.59459e-06	-5.79735
gene-BT_RS03065	BT_RS03065	BT_RS03065	BT0621,BT_0621	74.4428	1.19356	0.0187153	0.0483617	-1.3155
gene-BT_RS03070	rsxA	BT_RS03070	BT0622,BT_0622	74.5527	1.40771	0.015251	0.0413298	-1.38374
gene-BT_RS03080	BT_RS03080	BT_RS03080	BT0624,BT_0624	200.443	1.14522	3.22298e-06	4.27777e-05	-4.36878
gene-BT_RS03090	BT_RS03090	BT_RS03090	BT0626,BT_0626	1248.04	1.04931	4.89052e-08	1.15397e-06	-5.93781
gene-BT_RS03405	BT_RS03405	BT_RS03405	BT0681,BT_0681	125.27	1.41444	0.000193661	0.00132472	-2.87788
gene-BT_RS03430	BT_RS03430	BT_RS03430	BT0686,BT_0686	274.885	1.42435	1.66262e-06	2.39008e-05	-4.62159
gene-BT_RS03440	BT_RS03440	BT_RS03440	BT0688,BT_0688	54.3163	1.59308	0.00272021	0.0108622	-1.96408
gene-BT_RS03450	BT_RS03450	BT_RS03450	BT0690,BT_0690	546.327	1.19548	6.76701e-11	3.43646e-09	-8.46389
gene-BT_RS03455	BT_RS03455	BT_RS03455	BT0691,BT_0691	651.479	6.455	7.93617e-43	7.41556e-40	-39.1299
gene-BT_RS03460	BT_RS03460	BT_RS03460	BT0692,BT_0692	620.036	5.75672	3.21759e-33	1.67029e-30	-29.7772
gene-BT_RS03490	panB	BT_RS03490	BT0698,BT_0698	104.673	1.5812	3.15459e-05	0.000293007	-3.53312
gene-BT_RS03510	BT_RS03510	BT_RS03510	BT0702,BT_0702	236.075	1.55453	1.6985e-07	3.42043e-06	-5.46592
gene-BT_RS03515	BT_RS03515	BT_RS03515	BT0703,BT_0703	47.7675	1.91775	0.00071311	0.00375609	-2.42526
gene-BT_RS03525	BT_RS03525	BT_RS03525	BT0705,BT_0705	313.373	1.24987	0.000116545	0.000869367	-3.0608
gene-BT_RS03590	BT_RS03590	BT_RS03590	BT0717,BT_0717	3529.66	1.70958	0.0154171	0.0416676	-1.3802
gene-BT_RS03715	BT_RS03715	BT_RS03715	BT0743,BT_0743	304.501	1.1638	0.00576598	0.0195066	-1.70982
gene-BT_RS03725	kdsB	BT_RS03725	BT0745,BT_0745	33.9629	2.27504	0.00115051	0.00550174	-2.2595
gene-BT_RS03730	BT_RS03730	BT_RS03730	BT0746,BT_0746	81.0507	1.66877	0.0129814	0.0366016	-1.4365
gene-BT_RS03790	BT_RS03790	BT_RS03790	BT0758,BT_0758	17.9719	1.08945	0.0191597	0.0491566	-1.30842
gene-BT_RS03835	BT_RS03835	BT_RS03835	BT0766,BT_0766	2412	1.0907	0.0167508	0.0446687	-1.35
gene-BT_RS03870	BT_RS03870	BT_RS03870	BT0773,BT_0773	576.926	1.16043	2.65702e-05	0.00025078	-3.60071
gene-BT_RS03880	BT_RS03880	BT_RS03880	BT0775,BT_0775	262.789	1.53948	0.000128222	0.000941907	-3.02599
gene-BT_RS03950	thiD	BT_RS03950	BT0790,BT_0790	24.5609	1.58688	1.80182e-05	0.000181034	-3.74224
gene-BT_RS03970	xylE	BT_RS03970	BT0794,BT_0794	162.382	1.22201	4.74307e-05	0.000417318	-3.37953
gene-BT_RS04105	BT_RS04105	BT_RS04105	BT0821,BT_0821	56.44	1.50136	0.00632787	0.0209821	-1.67815
gene-BT_RS04155	BT_RS04155	BT_RS04155	BT0829,BT_0829	423.537	1.02255	0.00151024	0.00685697	-2.16387
gene-BT_RS04230	BT_RS04230	BT_RS04230	BT0845,BT_0845	169.269	1.68547	6.64879e-07	1.1094e-05	-4.95491
gene-BT_RS04375	BT_RS04375	BT_RS04375	BT0873,BT_0873	423.499	1.29317	0.0126783	0.0359861	-1.44387
gene-BT_RS04650	BT_RS04650	BT_RS04650	BT0924,BT_0924	1109.47	1.31319	8.10432e-06	9.26265e-05	-4.03326
gene-BT_RS04655	BT_RS04655	BT_RS04655	BT0925,BT_0925	695.99	1.65495	1.59262e-07	3.22109e-06	-5.492
gene-BT_RS04660	BT_RS04660	BT_RS04660	BT0926,BT_0926	936.771	1.32596	3.62649e-05	0.000332215	-3.47858
gene-BT_RS04755	BT_RS04755	BT_RS04755	BT0944,BT_0944	258.887	1.4224	2.18033e-05	0.000211612	-3.67446
gene-BT_RS04760	BT_RS04760	BT_RS04760	BT0945,BT_0945	323.566	1.19823	8.19891e-05	0.000645958	-3.1898
gene-BT_RS04840	BT_RS04840	BT_RS04840	BT0961,BT_0961	15.4594	1.68433	0.000175897	0.00122656	-2.91131
gene-BT_RS04905	BT_RS04905	BT_RS04905	BT0974,BT_0974	19.2511	1.08685	0.0170074	0.0452497	-1.34438
gene-BT_RS05220	BT_RS05220	BT_RS05220	BT1038,BT_1038	282.215	1.18585	0.0184205	0.047838	-1.32023
gene-BT_RS05225	BT_RS05225	BT_RS05225	BT1039,BT_1039	742.053	1.15302	0.0166711	0.0445326	-1.35132
gene-BT_RS05230	BT_RS05230	BT_RS05230	BT1040,BT_1040	1387.09	1.20768	0.0145335	0.039871	-1.39934
gene-BT_RS05240	BT_RS05240	BT_RS05240	BT1042,BT_1042	1797.82	1.66603	1.69858e-05	0.00017327	-3.76128
gene-BT_RS05245	BT_RS05245	BT_RS05245	BT1043,BT_1043	356.561	1.90639	2.92142e-07	5.41622e-06	-5.2663
gene-BT_RS05250	BT_RS05250	BT_RS05250	BT1044,BT_1044	171.149	1.44559	9.61165e-06	0.000105959	-3.97486
gene-BT_RS05255	BT_RS05255	BT_RS05255	BT1045,BT_1045	292.313	1.20027	9.32914e-07	1.45286e-05	-4.83778
gene-BT_RS05260	BT_RS05260	BT_RS05260	BT1046,BT_1046	574.706	3.45158	2.62851e-07	4.97183e-06	-5.30348
gene-BT_RS05265	BT_RS05265	BT_RS05265	BT1047,BT_1047	271.679	3.91676	8.00743e-07	1.29362e-05	-4.88819
gene-BT_RS05270	BT_RS05270	BT_RS05270	BT1048,BT_1048	167.102	3.81634	4.45383e-06	5.65443e-05	-4.24761
gene-BT_RS05275	BT_RS05275	BT_RS05275	BT1049,BT_1049	226.911	4.01266	2.14385e-06	2.98987e-05	-4.52435
gene-BT_RS05280	BT_RS05280	BT_RS05280	BT1050,BT_1050	176.418	3.36148	2.29624e-06	3.1553e-05	-4.50096
gene-BT_RS05300	BT_RS05300	BT_RS05300	BT1054,BT_1054	481.895	1.12224	0.000414045	0.00245173	-2.61053
gene-BT_RS05310	BT_RS05310	BT_RS05310	BT1056,BT_1056	77.3488	1.71375	0.000513904	0.00293875	-2.53184
gene-BT_RS05315	BT_RS05315	BT_RS05315	BT1057,BT_1057	415.344	1.08698	0.000583912	0.00325153	-2.48791
gene-BT_RS05375	BT_RS05375	BT_RS05375	BT1070,BT_1070	1058.46	1.07781	0.00470011	0.0166689	-1.77809
gene-BT_RS05390	BT_RS05390	BT_RS05390	BT1072,BT_1072	19046.2	2.24709	0.0135374	0.0378044	-1.42246
gene-BT_RS05395	BT_RS05395	BT_RS05395	BT1073,BT_1073	25026.2	2.68992	0.00370543	0.0138657	-1.85806
gene-BT_RS05400	BT_RS05400	BT_RS05400	BT1074,BT_1074	16259.4	2.82364	0.00138194	0.00641694	-2.19267
gene-BT_RS05405	BT_RS05405	BT_RS05405	BT1075,BT_1075	3300.01	4.30012	2.76166e-08	6.90065e-07	-6.16111
gene-BT_RS05410	BT_RS05410	BT_RS05410	BT1076,BT_1076	1122.72	3.1446	1.97188e-07	3.92026e-06	-5.40668
gene-BT_RS05430	BT_RS05430	BT_RS05430	BT1079,BT_1079	26.588	1.52477	0.0185681	0.0480877	-1.31797
gene-BT_RS05550	BT_RS05550	BT_RS05550	BT1101,BT_1101	5176.67	1.42338	0.00242755	0.00993126	-2.003
gene-BT_RS05555	pfkA	BT_RS05555	BT1102,BT_1102	3765.03	1.29559	0.0109058	0.032025	-1.49451
gene-BT_RS05590	BT_RS05590	BT_RS05590	BT1109,BT_1109	3351.14	1.22619	0.000765578	0.00396539	-2.40171
gene-BT_RS05775	BT_RS05775	BT_RS05775	BT1143,BT_1143	49.194	3.16014	2.24252e-09	7.8187e-08	-7.10687
gene-BT_RS05790	BT_RS05790	BT_RS05790	BT1146,BT_1146	410.534	1.46635	0.00173527	0.00762671	-2.11766
gene-BT_RS05795	gcvP	BT_RS05795	BT1147,BT_1147	1731.34	1.37422	7.49739e-05	0.000603927	-3.21902
gene-BT_RS05815	BT_RS05815	BT_RS05815	BT1151,BT_1151	2994.54	1.14964	0.00215697	0.00900568	-2.04548
gene-BT_RS05835	BT_RS05835	BT_RS05835	BT1155,BT_1155	1061.3	1.87711	0.000249869	0.00163695	-2.78596
gene-BT_RS05840	nqrE	BT_RS05840	BT1156,BT_1156	657.897	1.55805	0.00274108	0.0109362	-1.96113
gene-BT_RS05845	BT_RS05845	BT_RS05845	BT1157,BT_1157	391.244	1.42556	0.00470597	0.0166689	-1.77809
gene-BT_RS05850	BT_RS05850	BT_RS05850	BT1158,BT_1158	575.697	2.06952	0.000388793	0.00233584	-2.63156
gene-BT_RS05855	BT_RS05855	BT_RS05855	BT1159,BT_1159	726.598	2.1044	0.000173256	0.00121249	-2.91632
gene-BT_RS05860	BT_RS05860	BT_RS05860	BT1160,BT_1160	1355.74	2.08672	2.0724e-05	0.000202983	-3.69254
gene-BT_RS05865	BT_RS05865	BT_RS05865	BT1161,BT_1161	511.417	1.09323	1.98398e-06	2.79192e-05	-4.5541
gene-BT_RS05870	BT_RS05870	BT_RS05870	BT1162,BT_1162	274.587	1.25219	0.00123185	0.00583101	-2.23426
gene-BT_RS05885	BT_RS05885	BT_RS05885	BT1165,BT_1165	41.3632	1.74182	0.00735753	0.0235441	-1.62812
gene-BT_RS05890	BT_RS05890	BT_RS05890	BT1166,BT_1166	22.9678	1.74786	0.0187546	0.0483965	-1.31519
gene-BT_RS05895	BT_RS05895	BT_RS05895	BT1167,BT_1167	10.6061	2.24026	0.0146945	0.0401009	-1.39685
gene-BT_RS05940	BT_RS05940	BT_RS05940	BT1176,BT_1176	50.1563	1.59755	0.000161782	0.00114883	-2.93975
gene-BT_RS05945	BT_RS05945	BT_RS05945	BT1177,BT_1177	23.3568	2.21092	0.00212447	0.00894998	-2.04818
gene-BT_RS05965	BT_RS05965	BT_RS05965	BT1181,BT_1181	122.463	1.24836	0.00526759	0.0182234	-1.73937
gene-BT_RS06060	BT_RS06060	BT_RS06060	BT1199,BT_1199	206.818	1.27698	0.000849279	0.00433643	-2.36287
gene-BT_RS06095	BT_RS06095	BT_RS06095	BT1207,BT_1207	423.398	1.04016	0.000488699	0.0028112	-2.55111
gene-BT_RS06100	BT_RS06100	BT_RS06100	BT1208,BT_1208	33.9876	1.53431	0.000215052	0.00144982	-2.83869
gene-BT_RS06190	BT_RS06190	BT_RS06190	BT1225,BT_1225	136.478	1.12379	1.83852e-06	2.59504e-05	-4.58586
gene-BT_RS06250	BT_RS06250	BT_RS06250	BT1235,BT_1235	662.983	3.03537	1.24224e-31	5.27611e-29	-28.2777
gene-BT_RS06265	BT_RS06265	BT_RS06265	BT1238,BT_1238	180.028	1.37971	0.000184802	0.0012791	-2.8931
gene-BT_RS06425	fucI	BT_RS06425	BT1273,BT_1273	372.031	1.26462	1.24772e-07	2.66179e-06	-5.57483
gene-BT_RS06430	BT_RS06430	BT_RS06430	BT1274,BT_1274	142.952	1.1516	6.04654e-06	7.28078e-05	-4.13782
gene-BT_RS06435	BT_RS06435	BT_RS06435	BT1275,BT_1275	75.1699	2.18661	8.63723e-08	1.92107e-06	-5.71646
gene-BT_RS06440	BT_RS06440	BT_RS06440	BT1276,BT_1276	22.3396	1.82611	0.000320571	0.00203217	-2.69204
gene-BT_RS06445	fucP	BT_RS06445	BT1277,BT_1277	58.5449	2.20462	7.38372e-05	0.000596829	-3.22415
gene-BT_RS06460	BT_RS06460	BT_RS06460	BT1280,BT_1280	732.006	1.92459	1.40558e-07	2.90569e-06	-5.53675
gene-BT_RS06465	BT_RS06465	BT_RS06465	BT1281,BT_1281	197.907	2.69762	4.89054e-06	6.10925e-05	-4.21401
gene-BT_RS06470	BT_RS06470	BT_RS06470	BT1282,BT_1282	165.127	2.43598	2.10134e-07	4.12499e-06	-5.38458
gene-BT_RS06475	BT_RS06475	BT_RS06475	BT1283,BT_1283	242.212	2.49548	1.41016e-09	5.31313e-08	-7.27465
gene-BT_RS06480	BT_RS06480	BT_RS06480	BT1284,BT_1284	368.59	2.36725	1.51499e-11	9.54383e-10	-9.02028
gene-BT_RS06485	BT_RS06485	BT_RS06485	BT1285,BT_1285	1303.32	1.28917	0.00348365	0.0132214	-1.87872
gene-BT_RS06490	BT_RS06490	BT_RS06490	BT1286,BT_1286	31.1145	1.33965	0.00887673	0.0272305	-1.56494
gene-BT_RS06505	BT_RS06505	BT_RS06505	BT1289,BT_1289	20.6636	1.52137	0.000484735	0.0027959	-2.55348
gene-BT_RS06535	BT_RS06535	BT_RS06535	BT1295,BT_1295	709.507	1.5424	0.00865711	0.0266443	-1.5744
gene-BT_RS06540	BT_RS06540	BT_RS06540	BT1296,BT_1296	1181	1.70727	0.000402309	0.00239133	-2.62136
gene-BT_RS06545	BT_RS06545	BT_RS06545	BT1297,BT_1297	219.206	1.84233	0.00098537	0.0048613	-2.31325
gene-BT_RS06550	BT_RS06550	BT_RS06550	BT1298,BT_1298	1084.32	1.075	0.00603616	0.0202302	-1.694
gene-BT_RS06555	BT_RS06555	BT_RS06555	BT1299,BT_1299	1438.4	2.03606	2.36901e-05	0.000226804	-3.64435
gene-BT_RS06560	BT_RS06560	BT_RS06560	BT1300,BT_1300	846.834	1.91366	0.00023934	0.00158161	-2.8009
gene-BT_RS06565	BT_RS06565	BT_RS06565	BT1301,BT_1301	630.981	1.42498	1.85841e-05	0.000184734	-3.73345
gene-BT_RS06715	BT_RS06715	BT_RS06715	BT1326,BT_1326	65.3294	1.74246	5.03596e-06	6.27413e-05	-4.20245
gene-BT_RS06720	BT_RS06720	BT_RS06720	BT1327,BT_1327	52.4423	2.41549	8.1622e-05	0.000645958	-3.1898
gene-BT_RS06880	BT_RS06880	BT_RS06880	BT1359,BT_1359	449.331	1.2843	0.00154756	0.00697222	-2.15663
gene-BT_RS06885	rlmB	BT_RS06885	BT1360,BT_1360	169.272	1.95133	8.39842e-05	0.000657244	-3.18227
gene-BT_RS06890	recN	BT_RS06890	BT1361,BT_1361	471.492	1.3318	0.000535421	0.00301384	-2.52088
gene-BT_RS06900	BT_RS06900	BT_RS06900	BT1363,BT_1363	657.236	1.54886	6.25133e-05	0.000522473	-3.28194
gene-BT_RS06910	BT_RS06910	BT_RS06910	BT1365,BT_1365	103.914	1.37003	0.000486224	0.00280104	-2.55268
gene-BT_RS06940	kbl	BT_RS06940	BT1371,BT_1371	3570.06	1.15066	6.34461e-05	0.000529322	-3.27628
gene-BT_RS06945	BT_RS06945	BT_RS06945	BT1372,BT_1372	155.636	1.83003	1.11474e-08	3.21159e-07	-6.49328
gene-BT_RS06980	hisA	BT_RS06980	BT1379,BT_1379	25.799	1.39263	0.00335819	0.0128585	-1.89081
gene-BT_RS07135	BT_RS07135	BT_RS07135	BT1408,BT_1408	422.948	1.83526	0.000691629	0.00366775	-2.4356
gene-BT_RS07165	BT_RS07165	BT_RS07165	BT1414,BT_1414	253.483	1.11825	1.84531e-05	0.000184216	-3.73467
gene-BT_RS07170	ccsA	BT_RS07170	BT1415,BT_1415	73.536	2.20441	4.87204e-11	2.58661e-09	-8.58727
gene-BT_RS07175	BT_RS07175	BT_RS07175	BT1416,BT_1416	800.076	1.15393	0.00147313	0.0067343	-2.17171
gene-BT_RS07180	nrfA	BT_RS07180	BT1417,BT_1417	1478.35	2.53391	1.27917e-16	2.59838e-14	-13.5853
gene-BT_RS07185	nrfH	BT_RS07185	BT1418,BT_1418	1062.74	2.52594	3.2517e-18	8.43996e-16	-15.0737
gene-BT_RS07190	BT_RS07190	BT_RS07190	BT1419,BT_1419	40.6038	2.00155	0.00689747	0.0224096	-1.64957
gene-BT_RS07405	BT_RS07405	BT_RS07405	BT1462,BT_1462	61.2245	1.16672	0.00326085	0.0125802	-1.90031
gene-BT_RS07445	BT_RS07445	BT_RS07445	BT1470,BT_1470	12.5411	1.58866	0.00409388	0.014931	-1.82591
gene-BT_RS07490	BT_RS07490	BT_RS07490	BT1479,BT_1479	358.725	1.13092	0.00147046	0.00673091	-2.17193
gene-BT_RS07550	BT_RS07550	BT_RS07550	BT1491,BT_1491	1096.46	1.65561	0.00526634	0.0182234	-1.73937
gene-BT_RS07555	BT_RS07555	BT_RS07555	BT1492,BT_1492	3413.38	1.16257	0.00268221	0.0107657	-1.96796
gene-BT_RS07695	BT_RS07695	BT_RS07695	BT1522,BT_1522	101.346	1.38106	2.15684e-07	4.21622e-06	-5.37508
gene-BT_RS07700	BT_RS07700	BT_RS07700	BT1523,BT_1523	32.8942	2.44327	2.66989e-05	0.000251486	-3.59949
gene-BT_RS07705	BT_RS07705	BT_RS07705	BT1524,BT_1524	20.916	2.52851	0.000170598	0.00119854	-2.92135
gene-BT_RS07710	BT_RS07710	BT_RS07710	BT1525,BT_1525	138.899	2.49833	2.45617e-07	4.70296e-06	-5.32763
gene-BT_RS07715	BT_RS07715	BT_RS07715	BT1526,BT_1526	5677.36	1.14523	1.73995e-13	1.62581e-11	-10.7889
gene-BT_RS07720	BT_RS07720	BT_RS07720	BT1527,BT_1527	231.686	4.26893	5.00662e-35	2.92387e-32	-31.534
gene-BT_RS07820	BT_RS07820	BT_RS07820	BT1547,BT_1547	81.4314	1.77449	0.00164896	0.00733614	-2.13453
gene-BT_RS08005	BT_RS08005	BT_RS08005	BT1582,BT_1582	117.164	1.16229	3.15208e-05	0.000293007	-3.53312
gene-BT_RS08055	BT_RS08055	BT_RS08055	BT1591,BT_1591	733.639	1.11992	9.61823e-06	0.000105959	-3.97486
gene-BT_RS08150	BT_RS08150	BT_RS08150	BT1608,BT_1608	83.1834	1.59166	0.00148664	0.00678942	-2.16817
gene-BT_RS08245	BT_RS08245	BT_RS08245	BT1626,BT_1626	344.609	1.15782	0.00465925	0.0165929	-1.78008
gene-BT_RS08295	BT_RS08295	BT_RS08295	BT1636,BT_1636	478.033	1.50113	8.66007e-05	0.000673209	-3.17185
gene-BT_RS08425	BT_RS08425	BT_RS08425	BT1662,BT_1662	99.7351	1.71139	0.000382797	0.00231316	-2.63579
gene-BT_RS08485	BT_RS08485	BT_RS08485	BT1673,BT_1673	44.8074	1.73922	7.30868e-05	0.000591788	-3.22783
gene-BT_RS08550	mce	BT_RS08550	BT1685,BT_1685	1138.03	1.1881	2.47043e-05	0.000235548	-3.62792
gene-BT_RS08555	BT_RS08555	BT_RS08555	BT1686,BT_1686	5057	2.08843	8.83432e-05	0.000685614	-3.16392
gene-BT_RS08560	BT_RS08560	BT_RS08560	BT1687,BT_1687	1954.34	2.25781	0.000134889	0.00098162	-3.00806
gene-BT_RS08565	BT_RS08565	BT_RS08565	BT1688,BT_1688	1303.48	2.15374	7.07319e-05	0.000576718	-3.23904
gene-BT_RS08570	BT_RS08570	BT_RS08570	BT1689,BT_1689	3976.84	2.07551	2.10582e-05	0.000205394	-3.68741
gene-BT_RS08605	BT_RS08605	BT_RS08605	BT1696,BT_1696	719.728	2.13309	9.72849e-05	0.000742671	-3.1292
gene-BT_RS08610	BT_RS08610	BT_RS08610	BT1697,BT_1697	940.157	2.21824	5.16477e-06	6.40048e-05	-4.19379
gene-BT_RS08615	BT_RS08615	BT_RS08615	BT1698,BT_1698	97.9201	1.28344	0.00401382	0.0147426	-1.83143
gene-BT_RS08785	purL	BT_RS08785	BT1733,BT_1733	2682.14	1.04164	0.0011942	0.00567578	-2.24597
gene-BT_RS08800	BT_RS08800	BT_RS08800	BT1736,BT_1736	167.499	1.44541	0.000656875	0.00354634	-2.45022
gene-BT_RS08815	uvrA	BT_RS08815	BT1739,BT_1739	463.185	1.0114	2.06803e-07	4.07673e-06	-5.38969
gene-BT_RS08855	nifJ	BT_RS08855	BT1747,BT_1747	11509.7	1.06739	0.000961895	0.00475687	-2.32268
gene-BT_RS08925	BT_RS08925	BT_RS08925	BT1761,BT_1761	225.888	1.4521	0.00469161	0.0166584	-1.77837
gene-BT_RS08960	BT_RS08960	BT_RS08960	BT1768,BT_1768	191.885	1.15368	0.000442384	0.00258676	-2.58724
gene-BT_RS08965	BT_RS08965	BT_RS08965	BT1769,BT_1769	178.008	1.54558	1.52047e-08	4.13001e-07	-6.38405
gene-BT_RS09140	BT_RS09140	BT_RS09140	BT1804,BT_1804	888.568	1.09786	0.00416633	0.0151362	-1.81998
gene-BT_RS09145	BT_RS09145	BT_RS09145	BT1805,BT_1805	795.242	1.6005	0.00245732	0.0100267	-1.99884
gene-BT_RS09150	BT_RS09150	BT_RS09150	BT1806,BT_1806	2188.43	1.0474	0.00110318	0.00531346	-2.27462
gene-BT_RS09165	BT_RS09165	BT_RS09165	BT1809,BT_1809	1774.82	1.58368	0.00404322	0.0148273	-1.82894
gene-BT_RS09295	BT_RS09295	BT_RS09295	BT1834,BT_1834	362.124	1.21398	5.56295e-07	9.38271e-06	-5.02767
gene-BT_RS09300	hydE	BT_RS09300	BT1835,BT_1835	73.1654	1.78056	3.19388e-05	0.000296067	-3.52861
gene-BT_RS09305	hydG	BT_RS09305	BT1836,BT_1836	77.774	1.89957	0.000107597	0.000810793	-3.09109
gene-BT_RS09310	hydF	BT_RS09310	BT1837,BT_1837	52.6434	1.68128	0.000329141	0.00207152	-2.68371
gene-BT_RS09335	BT_RS09335	BT_RS09335	BT1842,BT_1842	1043.9	1.27206	0.00554187	0.018899	-1.72356
gene-BT_RS09445	BT_RS09445	BT_RS09445	BT_t31	49.6754	1.33375	0.000333789	0.00207928	-2.68209
gene-BT_RS09505	BT_RS09505	BT_RS09505	BT1873,BT_1873	57.759	1.47956	6.37404e-05	0.000530829	-3.27505
gene-BT_RS09515	BT_RS09515	BT_RS09515	BT1875,BT_1875	150.614	1.19982	8.9292e-05	0.000691828	-3.16
gene-BT_RS09740	BT_RS09740	BT_RS09740	BT1923,BT_1923	635.752	1.06846	7.64447e-06	8.84034e-05	-4.05353
gene-BT_RS09885	BT_RS09885	BT_RS09885	BT1949,BT_1949	96.5275	1.57943	0.00588322	0.0198601	-1.70202
gene-BT_RS09890	BT_RS09890	BT_RS09890	BT1950,BT_1950	293.622	1.52363	0.000623467	0.00341082	-2.46714
gene-BT_RS09895	BT_RS09895	BT_RS09895	BT1951,BT_1951	784.407	1.17725	0.0140685	0.0388924	-1.41014
gene-BT_RS09900	BT_RS09900	BT_RS09900	BT1952,BT_1952	1735.54	1.24483	0.015293	0.0414195	-1.38279
gene-BT_RS09910	BT_RS09910	BT_RS09910	BT1954,BT_1954	1946.89	1.52895	0.0147231	0.0401556	-1.39625
gene-BT_RS09915	BT_RS09915	BT_RS09915	BT1955,BT_1955	10364.9	1.41212	0.00992045	0.0296535	-1.52792
gene-BT_RS09920	BT_RS09920	BT_RS09920	BT1956,BT_1956	14590	1.32256	0.0142264	0.0392128	-1.40657
gene-BT_RS09955	BT_RS09955	BT_RS09955	BT1965,BT_1965	15.4488	1.96491	0.00218149	0.00909095	-2.04139
gene-BT_RS09960	BT_RS09960	BT_RS09960	BT1966,BT_1966	25.3387	2.63688	4.66448e-06	5.87397e-05	-4.23107
gene-BT_RS09965	BT_RS09965	BT_RS09965	BT1967,BT_1967	5.29168	3.14153	0.00650509	0.0214178	-1.66923
gene-BT_RS09970	BT_RS09970	BT_RS09970	BT1968,BT_1968	167.505	2.80303	5.85262e-15	7.19564e-13	-12.1429
gene-BT_RS10045	BT_RS10045	BT_RS10045	BT1983,BT_1983	23.6672	1.0543	0.00909004	0.027703	-1.55747
gene-BT_RS10145	BT_RS10145	BT_RS10145	BT2003,BT_2003	63.2039	2.09776	8.89053e-06	9.94623e-05	-4.00234
gene-BT_RS10150	rimM	BT_RS10150	BT2004,BT_2004	70.3574	2.13549	1.80743e-05	0.000181208	-3.74182
gene-BT_RS10155	murA	BT_RS10155	BT2005,BT_2005	277.04	1.48027	2.22045e-07	4.32247e-06	-5.36427
gene-BT_RS10160	BT_RS10160	BT_RS10160	BT2006,BT_2006	409.425	1.29725	1.69222e-06	2.41775e-05	-4.61659
gene-BT_RS10175	gmk	BT_RS10175	BT2009,BT_2009	130.902	1.82486	2.65147e-11	1.49249e-09	-8.82609
gene-BT_RS10180	BT_RS10180	BT_RS10180	BT2010,BT_2010	18.6697	1.64503	0.000383164	0.00231316	-2.63579
gene-BT_RS10185	BT_RS10185	BT_RS10185	BT2011,BT_2011	49.4257	1.36808	1.11892e-06	1.70281e-05	-4.76883
gene-BT_RS10205	rfbB	BT_RS10205	BT2016,BT_2016	1182.68	1.11403	0.000793	0.00408028	-2.38931
gene-BT_RS10305	BT_RS10305	BT_RS10305	BT2035,BT_2035	80.9839	1.83778	0.000356301	0.00218457	-2.66063
gene-BT_RS10395	BT_RS10395	BT_RS10395	BT2052,BT_2052	8192.9	1.41631	2.57382e-05	0.000243419	-3.61365
gene-BT_RS10405	BT_RS10405	BT_RS10405	BT2054,BT_2054	5104.22	1.4522	2.60926e-07	4.95547e-06	-5.30492
gene-BT_RS10410	BT_RS10410	BT_RS10410	BT2055,BT_2055	13456.7	1.08427	5.07015e-09	1.58978e-07	-6.79866
gene-BT_RS10465	BT_RS10465	BT_RS10465	BT2065,BT_2065	67.5393	1.00716	0.00076017	0.00395051	-2.40335
gene-BT_RS10505	BT_RS10505	BT_RS10505	BT2073,BT_2073	212.337	1.16099	6.92877e-05	0.00056593	-3.24724
gene-BT_RS10635	BT_RS10635	BT_RS10635	BT2100,BT_2100	38.8324	1.09097	0.00799435	0.0251174	-1.60003
gene-BT_RS10675	BT_RS10675	BT_RS10675	BT2108,BT_2108	95.7768	1.04738	0.00363124	0.0136566	-1.86466
gene-BT_RS10715	BT_RS10715	BT_RS10715	BT2117,BT_2117	958.54	2.57455	6.01362e-08	1.40478e-06	-5.85239
gene-BT_RS10720	BT_RS10720	BT_RS10720	BT2118,BT_2118	4065.38	2.59534	4.52962e-05	0.000401564	-3.39625
gene-BT_RS10725	BT_RS10725	BT_RS10725	BT2119,BT_2119	1597.26	1.80876	0.00233679	0.0096274	-2.01649
gene-BT_RS10780	BT_RS10780	BT_RS10780	BT2129,BT_2129	175.194	1.25418	4.88137e-07	8.38447e-06	-5.07652
gene-BT_RS10895	BT_RS10895	BT_RS10895	BT2152,BT_2152	169.557	1.23592	0.000519947	0.00295522	-2.52941
gene-BT_RS10915	BT_RS10915	BT_RS10915	BT2156,BT_2156	171.266	1.84145	0.000677128	0.00361135	-2.44233
gene-BT_RS10920	BT_RS10920	BT_RS10920	BT2157,BT_2157	904.497	2.32444	1.10406e-06	1.68568e-05	-4.77323
gene-BT_RS10925	BT_RS10925	BT_RS10925	BT2158,BT_2158	625.942	2.35817	4.09223e-09	1.29182e-07	-6.8888
gene-BT_RS10930	BT_RS10930	BT_RS10930	BT2159,BT_2159	239.043	1.72149	0.000917513	0.00458969	-2.33822
gene-BT_RS11075	BT_RS11075	BT_RS11075	BT2188,BT_2188	11.4294	2.32247	0.00116259	0.00554815	-2.25585
gene-BT_RS11090	BT_RS11090	BT_RS11090	BT2192,BT_2192	27.1774	1.1423	0.0048883	0.0172103	-1.76421
gene-BT_RS11100	BT_RS11100	BT_RS11100	BT2194,BT_2194	16.9722	1.086	0.00660926	0.0216236	-1.66507
gene-BT_RS11130	BT_RS11130	BT_RS11130	BT2200,BT_2200	48.8206	1.11795	0.000281396	0.00181837	-2.74032
gene-BT_RS11140	BT_RS11140	BT_RS11140	BT2202,BT_2202	91.6133	1.17861	0.000261437	0.00170116	-2.76925
gene-BT_RS11190	BT_RS11190	BT_RS11190	BT2212,BT_2212	413.986	1.53891	0.00972033	0.029186	-1.53483
gene-BT_RS11320	BT_RS11320	BT_RS11320	BT2238,BT_2238	348.451	1.1402	0.00329533	0.0126714	-1.89717
gene-BT_RS11345	BT_RS11345	BT_RS11345	BT2243,BT_2243	117.156	1.79839	2.48008e-08	6.36645e-07	-6.1961
gene-BT_RS11350	BT_RS11350	BT_RS11350	BT2244,BT_2244	113.915	2.083	0.000991979	0.00488874	-2.3108
gene-BT_RS11415	BT_RS11415	BT_RS11415	BT2257,BT_2257	1302.71	1.33529	0.00095819	0.00475233	-2.32309
gene-BT_RS11990	BT_RS11990	BT_RS11990	BT2373,BT_2373	234.368	1.07255	0.0142116	0.0392128	-1.40657
gene-BT_RS12165	BT_RS12165	BT_RS12165	BT2407,BT_2407	288.128	1.3997	0.0193367	0.0495021	-1.30538
gene-BT_RS12170	BT_RS12170	BT_RS12170	BT2408,BT_2408	89.1272	1.61389	0.00952936	0.0287113	-1.54195
gene-BT_RS12190	BT_RS12190	BT_RS12190	BT2411,BT_2411	16.9028	1.6643	0.00259214	0.0104762	-1.9798
gene-BT_RS12195	BT_RS12195	BT_RS12195	BT2412,BT_2412	116.629	1.31669	7.12374e-06	8.32053e-05	-4.07985
gene-BT_RS12200	metA	BT_RS12200	BT2413,BT_2413	103.648	1.6779	1.00065e-06	1.54802e-05	-4.81022
gene-BT_RS12285	BT_RS12285	BT_RS12285	BT_t38	46.7898	1.09064	0.00563074	0.0191601	-1.7176
gene-BT_RS12345	BT_RS12345	BT_RS12345	BT2436,BT_2436	155.479	1.71719	1.50127e-07	3.07628e-06	-5.51197
gene-BT_RS12470	BT_RS12470	BT_RS12470	BT2463,BT_2463	59.2018	1.2167	0.0118392	0.0340805	-1.46749
gene-BT_RS12615	BT_RS12615	BT_RS12615	BT2493,BT_2493	5970.06	1.08193	0.00276373	0.0109984	-1.95867
gene-BT_RS12635	BT_RS12635	BT_RS12635	BT2497,BT_2497	91.8435	1.50665	0.0170765	0.045382	-1.34312
gene-BT_RS12730	BT_RS12730	BT_RS12730	BT2517,BT_2517	2200.33	1.30563	0.00833248	0.0259009	-1.58669
gene-BT_RS12760	BT_RS12760	BT_RS12760	BT2523,BT_2523	231.972	1.1137	1.13971e-05	0.000122689	-3.91119
gene-BT_RS12765	BT_RS12765	BT_RS12765	BT2524,BT_2524	72.4639	1.32922	0.000115079	0.000861614	-3.06469
gene-BT_RS12785	BT_RS12785	BT_RS12785	BT2528,BT_2528	2015.55	1.12099	0.000334286	0.00207961	-2.68202
gene-BT_RS12825	BT_RS12825	BT_RS12825	BT2536,BT_2536	25.5423	1.04572	0.0137085	0.0381	-1.41908
gene-BT_RS12945	BT_RS12945	BT_RS12945	BT2560,BT_2560	1248.94	1.19704	0.00540806	0.0185514	-1.73162
gene-BT_RS12965	BT_RS12965	BT_RS12965	BT2564,BT_2564	536.624	1.2822	1.03259e-06	1.58692e-05	-4.79944
gene-BT_RS13230	ltrA	BT_RS13230	BT2615,BT_2615	98.7756	1.58089	0.0118367	0.0340805	-1.46749
gene-BT_RS13235	ltrA	BT_RS13235	BT2617,BT_2617	341.907	1.69734	0.00472705	0.0167231	-1.77668
gene-BT_RS13240	BT_RS13240	BT_RS13240	BT2618,BT_2618	145.328	2.62673	0.000396065	0.00236626	-2.62594
gene-BT_RS13245	BT_RS13245	BT_RS13245	BT2619,BT_2619	225.371	2.39466	0.000693445	0.00367321	-2.43495
gene-BT_RS13250	BT_RS13250	BT_RS13250	BT2620,BT_2620	1045.3	2.91258	2.35938e-05	0.000226345	-3.64523
gene-BT_RS13255	BT_RS13255	BT_RS13255	BT2621,BT_2621	1110.47	2.8228	8.60218e-05	0.000669823	-3.17404
gene-BT_RS13260	BT_RS13260	BT_RS13260	BT2622,BT_2622	2401.15	3.06964	2.85697e-07	5.32133e-06	-5.27398
gene-BT_RS13265	BT_RS13265	BT_RS13265	BT2623,BT_2623	5383	2.92442	1.32669e-06	1.94914e-05	-4.71016
gene-BT_RS13270	BT_RS13270	BT_RS13270	BT2624,BT_2624	3327.24	3.24112	1.49685e-07	3.07628e-06	-5.51197
gene-BT_RS13275	BT_RS13275	BT_RS13275	BT2625,BT_2625	5285.13	3.53058	1.41791e-08	3.89674e-07	-6.4093
gene-BT_RS13280	BT_RS13280	BT_RS13280	BT2626,BT_2626	11141.7	3.68906	1.2604e-08	3.52609e-07	-6.45271
gene-BT_RS13285	BT_RS13285	BT_RS13285	BT2627,BT_2627	5940.14	3.73057	2.76203e-08	6.90065e-07	-6.16111
gene-BT_RS13290	BT_RS13290	BT_RS13290	BT2628,BT_2628	450.84	3.2081	5.55903e-06	6.79889e-05	-4.16756
gene-BT_RS13295	BT_RS13295	BT_RS13295	BT2629,BT_2629	826.634	3.9035	7.56878e-14	7.52369e-12	-11.1236
gene-BT_RS13300	BT_RS13300	BT_RS13300	BT2630,BT_2630	778.972	1.14963	2.02208e-06	2.83698e-05	-4.54714
gene-BT_RS13305	BT_RS13305	BT_RS13305	BT2631,BT_2631	652.53	1.19861	6.86055e-05	0.00056134	-3.25077
gene-BT_RS13310	BT_RS13310	BT_RS13310	BT2632,BT_2632	251.753	2.41632	4.33845e-05	0.0003883	-3.41083
gene-BT_RS13445	BT_RS13445	BT_RS13445	BT2662,BT_2662	971.386	1.23323	0.000144279	0.00104429	-2.98118
gene-BT_RS13495	BT_RS13495	BT_RS13495	BT_t42	49.2067	1.23361	0.00219847	0.00913811	-2.03914
gene-BT_RS13575	BT_RS13575	BT_RS13575	BT2685,BT_2685	182.973	3.44079	3.72921e-16	6.86291e-14	-13.1635
gene-BT_RS13580	BT_RS13580	BT_RS13580	BT2686,BT_2686	1196.23	3.54633	1.38935e-37	1.08184e-34	-33.9658
gene-BT_RS13585	BT_RS13585	BT_RS13585	BT2687,BT_2687	573.973	3.27001	2.41046e-30	9.38471e-28	-27.0276
gene-BT_RS13590	BT_RS13590	BT_RS13590	BT2688,BT_2688	1095.15	2.85081	3.13451e-82	7.32221e-79	-78.1354
gene-BT_RS13595	BT_RS13595	BT_RS13595	BT2689,BT_2689	274.06	2.484	4.13277e-16	6.89582e-14	-13.1614
gene-BT_RS13600	hutH	BT_RS13600	BT2690,BT_2690	2475.29	1.58351	0.00997955	0.0297889	-1.52594
gene-BT_RS13815	rpoC	BT_RS13815	BT2733,BT_2733	7229.34	1.19439	0.00491737	0.0172737	-1.76262
gene-BT_RS13825	rplL	BT_RS13825	BT2735,BT_2735	2296.86	1.11231	0.00780355	0.0247007	-1.60729
gene-BT_RS13830	BT_RS13830	BT_RS13830	BT2736,BT_2736	2318.27	1.19446	0.0045682	0.0163671	-1.78603
gene-BT_RS13835	BT_RS13835	BT_RS13835	BT2737,BT_2737	3886.77	1.33492	0.00169303	0.00748328	-2.12591
gene-BT_RS13840	rplK	BT_RS13840	BT2738,BT_2738	1966.45	1.4639	0.000675961	0.00361135	-2.44233
gene-BT_RS13845	nusG	BT_RS13845	BT2739,BT_2739	3126.46	1.28743	0.00390613	0.0143923	-1.84187
gene-BT_RS13905	BT_RS13905	BT_RS13905	BT2744,BT_2744	71.4891	1.17769	0.0028903	0.0113954	-1.94327
gene-BT_RS13915	BT_RS13915	BT_RS13915	BT2746,BT_2746	13.2362	2.56484	0.00690903	0.022416	-1.64944
gene-BT_RS13925	BT_RS13925	BT_RS13925	BT2748,BT_2748	649.862	1.13791	3.85088e-05	0.000349346	-3.45674
gene-BT_RS14150	BT_RS14150	BT_RS14150	BT2792,BT_2792	348.309	2.27718	7.11255e-19	1.95469e-16	-15.7089
gene-BT_RS14155	BT_RS14155	BT_RS14155	BT2793,BT_2793	416.27	7.51745	6.30738e-52	7.36702e-49	-48.1327
gene-BT_RS14160	BT_RS14160	BT_RS14160	BT2794,BT_2794	830.237	7.54963	7.62064e-72	1.18679e-68	-67.9256
gene-BT_RS14165	BT_RS14165	BT_RS14165	BT2795,BT_2795	1142.39	7.6438	5.32791e-102	2.4892e-98	-97.6039
gene-BT_RS14170	BT_RS14170	BT_RS14170	BT2796,BT_2796	553.403	1.42462	0.000144395	0.00104429	-2.98118
gene-BT_RS14225	BT_RS14225	BT_RS14225	BT2805,BT_2805	3823.24	1.90713	0.00074408	0.00388418	-2.4107
gene-BT_RS14230	BT_RS14230	BT_RS14230	BT2806,BT_2806	2445.99	2.11936	9.50294e-05	0.000729121	-3.1372
gene-BT_RS14235	BT_RS14235	BT_RS14235	BT2807,BT_2807	1827.58	2.20446	1.64084e-06	2.36606e-05	-4.62597
gene-BT_RS14240	BT_RS14240	BT_RS14240	BT2808,BT_2808	1203.51	2.41586	8.80279e-08	1.93994e-06	-5.71221
gene-BT_RS14245	BT_RS14245	BT_RS14245	BT2809,BT_2809	1041.81	2.22577	4.49329e-08	1.07655e-06	-5.96797
gene-BT_RS14290	BT_RS14290	BT_RS14290	BT2818,BT_2818	749.992	2.50268	0.00340232	0.012964	-1.88726
gene-BT_RS14295	BT_RS14295	BT_RS14295	BT2819,BT_2819	355.754	2.82075	0.0185091	0.0480148	-1.31862
gene-BT_RS14300	BT_RS14300	BT_RS14300	BT2820,BT_2820	544.883	2.34094	0.00551157	0.0188445	-1.72482
gene-BT_RS14305	BT_RS14305	BT_RS14305	BT2821,BT_2821	295.388	2.63312	0.00296059	0.0116137	-1.93503
gene-BT_RS14310	BT_RS14310	BT_RS14310	BT2822,BT_2822	306.779	2.1083	0.0130125	0.0366672	-1.43572
gene-BT_RS14320	BT_RS14320	BT_RS14320	BT2824,BT_2824	209.271	2.17481	0.00722917	0.0231969	-1.63457
gene-BT_RS14375	secDF	BT_RS14375	BT2835,BT_2835	3632.01	1.71625	6.4245e-05	0.000534079	-3.27239
gene-BT_RS14460	BT_RS14460	BT_RS14460	BT2851,BT_2851	119.4	1.47862	6.54993e-05	0.000541615	-3.26631
gene-BT_RS14465	BT_RS14465	BT_RS14465	BT2852,BT_2852	119.528	1.14269	0.000169222	0.00119247	-2.92355
gene-BT_RS14700	BT_RS14700	BT_RS14700	BT2900,BT_2900	7.48101	1.81672	0.00529429	0.0182951	-1.73767
gene-BT_RS14800	BT_RS14800	BT_RS14800	BT2920,BT_2920	75.3826	1.28523	0.000263526	0.00171237	-2.7664
gene-BT_RS14875	metG	BT_RS14875	BT2933,BT_2933	1321.67	1.53965	0.00406285	0.0148729	-1.8276
gene-BT_RS14885	BT_RS14885	BT_RS14885	BT2935,BT_2935	105.045	1.60353	0.000627589	0.00342535	-2.4653
gene-BT_RS14890	BT_RS14890	BT_RS14890	BT2936,BT_2936	90.3899	1.77895	0.00105214	0.00513648	-2.28933
gene-BT_RS14895	BT_RS14895	BT_RS14895	BT2937,BT_2937	76.901	1.07051	0.000794329	0.00408262	-2.38906
gene-BT_RS14900	BT_RS14900	BT_RS14900	BT2938,BT_2938	40.0291	2.1124	1.02963e-06	1.58692e-05	-4.79944
gene-BT_RS14905	BT_RS14905	BT_RS14905	BT2939,BT_2939	75.0153	2.53546	1.76949e-08	4.72403e-07	-6.32569
gene-BT_RS14930	wecB	BT_RS14930	BT2944,BT_2944	444.118	1.03662	0.0132123	0.0370739	-1.43093
gene-BT_RS15085	BT_RS15085	BT_RS15085	BT2977,BT_2977	1972.41	1.47914	0.00112106	0.00537739	-2.26943
gene-BT_RS15220	BT_RS15220	BT_RS15220	BT3000,BT_3000	97.6069	1.83368	0.000364985	0.00222903	-2.65188
gene-BT_RS15225	BT_RS15225	BT_RS15225	BT3001,BT_3001	339.113	1.10039	0.000455587	0.00265069	-2.57664
gene-BT_RS15250	BT_RS15250	BT_RS15250	BT3005,BT_3005	208.424	1.53112	0.000237633	0.00157255	-2.8034
gene-BT_RS15255	BT_RS15255	BT_RS15255	BT3006,BT_3006	144.459	1.80548	0.000741006	0.00387321	-2.41193
gene-BT_RS15265	BT_RS15265	BT_RS15265	BT3008,BT_3008	38.2012	1.1356	0.000514649	0.00293941	-2.53174
gene-BT_RS15285	BT_RS15285	BT_RS15285	BT3012,BT_3012	153.123	1.36814	0.0018249	0.00791636	-2.10147
gene-BT_RS15300	BT_RS15300	BT_RS15300	BT3015,BT_3015	76.2066	1.43545	0.00222562	0.00922635	-2.03497
gene-BT_RS15425	BT_RS15425	BT_RS15425	BT3041,BT_3041	58.4443	1.00616	0.0116327	0.0336521	-1.47299
gene-BT_RS15440	BT_RS15440	BT_RS15440	BT3045,BT_3045	71.8154	1.44666	0.0162909	0.043717	-1.35935
gene-BT_RS15445	BT_RS15445	BT_RS15445	BT3046,BT_3046	136.485	1.39118	0.0090746	0.027703	-1.55747
gene-BT_RS15490	BT_RS15490	BT_RS15490	BT3054,BT_3054	18204.5	1.44173	0.0171667	0.0455476	-1.34153
gene-BT_RS15495	BT_RS15495	BT_RS15495	BT3055,BT_3055	4534.63	1.36814	0.017426	0.0460373	-1.33689
gene-BT_RS15540	BT_RS15540	BT_RS15540	BT3065,BT_3065	43.3652	1.31945	7.9621e-05	0.000631561	-3.19958
gene-BT_RS15595	rnr	BT_RS15595	BT3077,BT_3077	1631.66	1.02257	0.0013831	0.00641694	-2.19267
gene-BT_RS15600	BT_RS15600	BT_RS15600	BT3078,BT_3078	306.005	1.25799	0.00165738	0.00735353	-2.1335
gene-BT_RS15645	BT_RS15645	BT_RS15645	BT3087,BT_3087	32.9772	1.76336	5.06911e-08	1.1901e-06	-5.92442
gene-BT_RS15650	BT_RS15650	BT_RS15650	BT3088,BT_3088	13.6179	1.73626	9.50416e-05	0.000729121	-3.1372
gene-BT_RS15655	BT_RS15655	BT_RS15655	BT3089,BT_3089	19.3354	2.17335	1.11517e-05	0.000120604	-3.91864
gene-BT_RS15660	BT_RS15660	BT_RS15660	BT3090,BT_3090	54.631	1.75347	4.00424e-09	1.27264e-07	-6.89529
gene-BT_RS15675	BT_RS15675	BT_RS15675	BT3093,BT_3093	38.5205	1.21324	0.000783689	0.00404127	-2.39348
gene-BT_RS15765	BT_RS15765	BT_RS15765	BT3111,BT_3111	119.166	1.16435	0.00094546	0.00470414	-2.32752
gene-BT_RS15770	BT_RS15770	BT_RS15770	BT3112,BT_3112	86.6209	1.42847	0.00383015	0.0142132	-1.84731
gene-BT_RS15785	BT_RS15785	BT_RS15785	BT3115,BT_3115	1061.77	1.35658	0.0155446	0.0419528	-1.37724
gene-BT_RS15790	ychF	BT_RS15790	BT3116,BT_3116	470.563	1.0967	5.90653e-05	0.000499915	-3.3011
gene-BT_RS15795	BT_RS15795	BT_RS15795	BT3117,BT_3117	336.615	1.36506	0.00367121	0.0137747	-1.86092
gene-BT_RS15800	lgt	BT_RS15800	BT3118,BT_3118	250.22	1.39775	0.00108928	0.00526822	-2.27834
gene-BT_RS15805	BT_RS15805	BT_RS15805	BT3119,BT_3119	47.8568	1.77482	8.19293e-05	0.000645958	-3.1898
gene-BT_RS15840	BT_RS15840	BT_RS15840	BT3127,BT_3127	111.83	1.36976	0.00136041	0.0063305	-2.19856
gene-BT_RS15845	BT_RS15845	BT_RS15845	BT3128,BT_3128	56.1688	1.35239	0.00602273	0.0202302	-1.694
gene-BT_RS15855	BT_RS15855	BT_RS15855	BT3130,BT_3130	39.9645	1.36539	0.000132231	0.000965286	-3.01534
gene-BT_RS15930	BT_RS15930	BT_RS15930	BT3146,BT_3146	2762.24	1.14253	0.00159235	0.00711229	-2.14799
gene-BT_RS16015	BT_RS16015	BT_RS16015	BT3163,BT_3163	134.14	1.37672	0.00459049	0.0164301	-1.78436
gene-BT_RS16065	BT_RS16065	BT_RS16065	BT3173,BT_3173	87.0494	1.43703	0.0148856	0.0405042	-1.3925
gene-BT_RS16130	lpdA	BT_RS16130	BT3186,BT_3186	285.774	1.40282	0.000272914	0.00176845	-2.75241
gene-BT_RS16160	BT_RS16160	BT_RS16160	BT3192,BT_3192	64.0477	1.48612	1.11219e-05	0.00012056	-3.9188
gene-BT_RS16165	BT_RS16165	BT_RS16165	BT3193,BT_3193	840.257	2.13527	3.91843e-09	1.26484e-07	-6.89796
gene-BT_RS16175	miaB	BT_RS16175	BT3195,BT_3195	413.014	1.01431	4.42869e-05	0.000394114	-3.40438
gene-BT_RS16260	BT_RS16260	BT_RS16260	BT3212,BT_3212	142.961	1.62303	0.000585818	0.00325827	-2.48701
gene-BT_RS16270	queA	BT_RS16270	BT3214,BT_3214	497.362	1.10214	0.000348321	0.0021527	-2.66702
gene-BT_RS16280	folK	BT_RS16280	BT3216,BT_3216	11.1842	1.68547	0.00817613	0.0255511	-1.59259
gene-BT_RS16325	BT_RS16325	BT_RS16325	BT3225,BT_3225	47.5781	1.17449	0.0128114	0.0363197	-1.43986
gene-BT_RS16335	rnpA	BT_RS16335	BT3227,BT_3227	48.8935	1.07131	0.00443629	0.0159434	-1.79742
gene-BT_RS16340	yidD	BT_RS16340	BT3228,BT_3228	7.37697	1.46069	0.0123169	0.0351955	-1.45351
gene-BT_RS16440	queG	BT_RS16440	BT3245,BT_3245	35.9251	2.35174	1.23611e-06	1.83921e-05	-4.73537
gene-BT_RS16445	BT_RS16445	BT_RS16445	BT3246,BT_3246	106.769	1.83478	4.45634e-05	0.000395818	-3.4025
gene-BT_RS16450	BT_RS16450	BT_RS16450	BT3247,BT_3247	847.461	1.45606	2.98416e-07	5.51068e-06	-5.25879
gene-BT_RS16470	BT_RS16470	BT_RS16470	BT3251,BT_3251	29.2129	1.93452	2.25431e-05	0.000218056	-3.66143
gene-BT_RS16475	BT_RS16475	BT_RS16475	BT3252,BT_3252	112.34	1.7072	0.00106177	0.00516726	-2.28674
gene-BT_RS16480	purD	BT_RS16480	BT3253,BT_3253	372.924	2.32577	1.03862e-06	1.59096e-05	-4.79834
gene-BT_RS16490	BT_RS16490	BT_RS16490	BT3255,BT_3255	324.445	1.51932	0.00253643	0.0103045	-1.98697
gene-BT_RS16630	ybeY	BT_RS16630	BT3283,BT_3283	63.3777	1.41464	0.00712635	0.0229299	-1.6396
gene-BT_RS16655	BT_RS16655	BT_RS16655	BT3288,BT_3288	141.729	1.62283	0.00951729	0.0287055	-1.54204
gene-BT_RS16680	BT_RS16680	BT_RS16680	BT3293,BT_3293	447.959	1.12399	0.0118044	0.0340434	-1.46797
gene-BT_RS16685	BT_RS16685	BT_RS16685	BT3294,BT_3294	457.713	1.14156	0.0108451	0.0318727	-1.49658
gene-BT_RS16740	BT_RS16740	BT_RS16740	BT3305,BT_3305	809.702	1.19213	0.00490401	0.0172527	-1.76314
gene-BT_RS16760	BT_RS16760	BT_RS16760	BT3309,BT_3309	53.9264	1.33732	0.00516649	0.0179865	-1.74505
gene-BT_RS16795	BT_RS16795	BT_RS16795	BT3317,BT_3317	22.8435	2.01564	0.00334975	0.0128384	-1.89149
gene-BT_RS16800	lepB	BT_RS16800	BT3318,BT_3318	109.157	1.66779	0.00195313	0.00836704	-2.07743
gene-BT_RS16805	lepB	BT_RS16805	BT3319,BT_3319	489.735	1.38373	0.000216231	0.00145357	-2.83756
gene-BT_RS16835	BT_RS16835	BT_RS16835	BT3325,BT_3325	110.306	1.15195	0.000875429	0.00445049	-2.35159
gene-BT_RS16850	BT_RS16850	BT_RS16850	BT3328,BT_3328	58.1607	1.37192	0.00153792	0.00695562	-2.15766
gene-BT_RS16855	BT_RS16855	BT_RS16855	BT3329,BT_3329	110.793	1.42593	0.000157225	0.00112317	-2.94955
gene-BT_RS16860	BT_RS16860	BT_RS16860	BT3330,BT_3330	27.666	1.93086	0.000186638	0.001288	-2.89009
gene-BT_RS16865	BT_RS16865	BT_RS16865	BT3331,BT_3331	30.3749	1.84662	0.00406523	0.0148729	-1.8276
gene-BT_RS16870	BT_RS16870	BT_RS16870	BT3332,BT_3332	94.8925	2.30053	0.000711439	0.00375152	-2.42579
gene-BT_RS16895	BT_RS16895	BT_RS16895	BT3337,BT_3337	773.857	2.61536	3.14951e-14	3.5889e-12	-11.445
gene-BT_RS16900	BT_RS16900	BT_RS16900	BT3338,BT_3338	1547.49	2.84687	1.00616e-12	8.10477e-11	-10.0913
gene-BT_RS16905	BT_RS16905	BT_RS16905	BT3339,BT_3339	616.241	2.30144	2.06585e-24	6.89403e-22	-21.1615
gene-BT_RS16935	BT_RS16935	BT_RS16935	BT3345,BT_3345	7.69994	1.59984	0.0190865	0.0489956	-1.30984
gene-BT_RS16955	BT_RS16955	BT_RS16955	BT3349,BT_3349	100.045	1.13058	0.000607227	0.00335736	-2.474
gene-BT_RS16965	BT_RS16965	BT_RS16965	BT3351,BT_3351	1033.65	1.05689	9.61058e-06	0.000105959	-3.97486
gene-BT_RS16985	BT_RS16985	BT_RS16985	BT3355,BT_3355	993.798	2.53247	5.10451e-19	1.49052e-16	-15.8267
gene-BT_RS16995	rnc	BT_RS16995	BT3357,BT_3357	95.4407	1.42121	0.0031891	0.0123647	-1.90782
gene-BT_RS17000	fabF	BT_RS17000	BT3358,BT_3358	5392.58	1.20874	0.00240544	0.00987543	-2.00544
gene-BT_RS17030	BT_RS17030	BT_RS17030	BT3363,BT_3363	345.407	1.07715	0.000901609	0.00453913	-2.34303
gene-BT_RS17035	BT_RS17035	BT_RS17035	BT3364,BT_3364	126.758	1.58543	0.00217608	0.00907735	-2.04204
gene-BT_RS17040	BT_RS17040	BT_RS17040	BT3365,BT_3365	634.88	1.28701	0.00310637	0.012074	-1.91815
gene-BT_RS17140	BT_RS17140	BT_RS17140	BT3386,BT_3386	553.662	1.46663	1.25e-06	1.85396e-05	-4.7319
gene-BT_RS17145	BT_RS17145	BT_RS17145	BT3387,BT_3387	231.877	1.21046	0.00231262	0.00954187	-2.02037
gene-BT_RS17155	BT_RS17155	BT_RS17155	BT3389,BT_3389	98.6745	1.36088	0.0111157	0.0324984	-1.48814
gene-BT_RS17445	BT_RS17445	BT_RS17445	BT3447,BT_3447	110.945	1.45068	0.00904129	0.0276446	-1.55839
gene-BT_RS17545	BT_RS17545	BT_RS17545	BT3468,BT_3468	36.7938	1.61162	0.000657347	0.00354634	-2.45022
gene-BT_RS17550	BT_RS17550	BT_RS17550	BT3469,BT_3469	739.605	1.35149	0.000731029	0.00383749	-2.41595
gene-BT_RS17555	BT_RS17555	BT_RS17555	BT3470,BT_3470	518.223	1.49338	5.4758e-05	0.000468552	-3.32924
gene-BT_RS17565	BT_RS17565	BT_RS17565	BT3473,BT_3473	32.0554	1.41061	0.00656079	0.0215102	-1.66736
gene-BT_RS17640	BT_RS17640	BT_RS17640	BT3488,BT_3488	34.8437	1.02325	0.0143838	0.0395301	-1.40307
gene-BT_RS17710	BT_RS17710	BT_RS17710	BT3504,BT_3504	29.7316	1.06491	0.00308478	0.0120301	-1.91973
gene-BT_RS17785	BT_RS17785	BT_RS17785	BT3519,BT_3519	224.296	2.20991	6.57582e-06	7.77778e-05	-4.10914
gene-BT_RS17790	BT_RS17790	BT_RS17790	BT3520,BT_3520	82.1169	2.59038	2.04093e-06	2.85485e-05	-4.54442
gene-BT_RS17795	BT_RS17795	BT_RS17795	BT3521,BT_3521	65.129	1.55647	0.000658213	0.00354691	-2.45015
gene-BT_RS17800	BT_RS17800	BT_RS17800	BT3522,BT_3522	34.3029	2.32784	0.000543652	0.00304915	-2.51582
gene-BT_RS17825	BT_RS17825	BT_RS17825	BT3527,BT_3527	382.251	1.29941	1.74313e-05	0.000177042	-3.75192
gene-BT_RS17835	BT_RS17835	BT_RS17835	BT3529,BT_3529	220.258	2.08464	2.5502e-06	3.45348e-05	-4.46174
gene-BT_RS17840	BT_RS17840	BT_RS17840	BT3530,BT_3530	178.206	1.91912	0.000148001	0.00106707	-2.97181
gene-BT_RS17845	BT_RS17845	BT_RS17845	BT3531,BT_3531	117.114	2.22174	1.98885e-07	3.93724e-06	-5.40481
gene-BT_RS17940	BT_RS17940	BT_RS17940	BT3553,BT_3553	59.1024	1.61151	4.63287e-07	8.03033e-06	-5.09527
gene-BT_RS18060	BT_RS18060	BT_RS18060	BT3577,BT_3577	64.7276	1.71308	0.0101975	0.0302927	-1.51866
gene-BT_RS18065	BT_RS18065	BT_RS18065	BT3578,BT_3578	183.572	1.62291	0.000241688	0.00159487	-2.79728
gene-BT_RS18070	BT_RS18070	BT_RS18070	BT3579,BT_3579	1050.99	1.14147	5.3321e-05	0.000458777	-3.3384
gene-BT_RS18075	BT_RS18075	BT_RS18075	BT3581,BT_3581	267.068	1.43559	0.00258803	0.0104687	-1.98011
gene-BT_RS18080	BT_RS18080	BT_RS18080	BT3583,BT_3583	110.796	1.80114	0.00345497	0.013134	-1.8816
gene-BT_RS18085	BT_RS18085	BT_RS18085	BT3584,BT_3584	64.2955	1.50682	0.00871653	0.0267919	-1.572
gene-BT_RS18120	BT_RS18120	BT_RS18120	BT3591,BT_3591	54.3764	1.15026	0.00105981	0.00516726	-2.28674
gene-BT_RS18175	BT_RS18175	BT_RS18175	BT3602,BT_3602	167.447	1.20886	0.00814211	0.0254789	-1.59382
gene-BT_RS18180	BT_RS18180	BT_RS18180	BT3603,BT_3603	161.979	1.41242	0.00473916	0.0167231	-1.77668
gene-BT_RS18185	BT_RS18185	BT_RS18185	BT3604,BT_3604	316.816	1.46943	0.00671276	0.0219009	-1.65954
gene-BT_RS18205	BT_RS18205	BT_RS18205	BT3608,BT_3608	27.7069	2.14858	1.77394e-05	0.000179391	-3.7462
gene-BT_RS18255	BT_RS18255	BT_RS18255	BT3618,BT_3618	132.966	1.6178	0.0001	0.000758444	-3.12008
gene-BT_RS18260	BT_RS18260	BT_RS18260	BT3619,BT_3619	86.4127	2.38014	1.56203e-06	2.27345e-05	-4.64331
gene-BT_RS18265	BT_RS18265	BT_RS18265	BT3620,BT_3620	105.425	1.45369	5.98702e-06	7.24646e-05	-4.13987
gene-BT_RS18270	BT_RS18270	BT_RS18270	BT3621,BT_3621	355.946	1.41321	8.61022e-06	9.69324e-05	-4.01353
gene-BT_RS18275	BT_RS18275	BT_RS18275	BT3622,BT_3622	822.26	1.06934	7.62592e-09	2.28387e-07	-6.64133
gene-BT_RS18360	BT_RS18360	BT_RS18360	BT3639,BT_3639	93.7042	1.20427	0.000193497	0.00132472	-2.87788
gene-BT_RS18385	BT_RS18385	BT_RS18385	BT3644,BT_3644	398.25	1.46173	0.000117044	0.000870751	-3.06011
gene-BT_RS18405	BT_RS18405	BT_RS18405	BT3648,BT_3648	1049.57	1.52629	0.000330039	0.00207152	-2.68371
gene-BT_RS18440	BT_RS18440	BT_RS18440	BT3655,BT_3655	26.9941	1.10042	0.0171545	0.0455476	-1.34153
gene-BT_RS18445	BT_RS18445	BT_RS18445	BT3656,BT_3656	27.7386	2.0521	0.00215246	0.00900296	-2.04561
gene-BT_RS18450	BT_RS18450	BT_RS18450	BT3657,BT_3657	52.8898	1.71859	6.29212e-06	7.49918e-05	-4.12499
gene-BT_RS18530	BT_RS18530	BT_RS18530	BT3674,BT_3674	31.6053	1.46357	5.06968e-05	0.000439655	-3.35689
gene-BT_RS18645	BT_RS18645	BT_RS18645	BT3698,BT_3698	250.292	1.75301	0.0140276	0.0388219	-1.41092
gene-BT_RS18650	BT_RS18650	BT_RS18650	BT3699,BT_3699	869.347	1.24064	0.00851003	0.0262955	-1.58012
gene-BT_RS18655	BT_RS18655	BT_RS18655	BT3700,BT_3700	744.6	1.78001	0.00994267	0.0297009	-1.52723
gene-BT_RS18660	susD	BT_RS18660	BT3701,BT_3701	954.326	1.78525	0.0141311	0.0390423	-1.40846
gene-BT_RS18665	BT_RS18665	BT_RS18665	BT3702,BT_3702	1686.53	1.45614	0.0133826	0.0374617	-1.42641
gene-BT_RS18715	BT_RS18715	BT_RS18715	BT3712,BT_3712	143.076	1.03513	0.00406298	0.0148729	-1.8276
gene-BT_RS18790	BT_RS18790	BT_RS18790	BT3727,BT_3727	808.596	1.0728	0.00693677	0.0224747	-1.64831
gene-BT_RS18860	BT_RS18860	BT_RS18860	BT3739,BT_3739	441.948	1.55031	0.000155113	0.00110978	-2.95476
gene-BT_RS18885	BT_RS18885	BT_RS18885	BT3744,BT_3744	257.579	1.31376	8.10879e-06	9.26265e-05	-4.03326
gene-BT_RS18890	BT_RS18890	BT_RS18890	BT3745,BT_3745	311.645	1.60874	9.0557e-07	1.41499e-05	-4.84925
gene-BT_RS18905	BT_RS18905	BT_RS18905	BT3748,BT_3748	57.4425	1.446	0.00070434	0.00371828	-2.42966
gene-BT_RS18920	BT_RS18920	BT_RS18920	BT3752,BT_3752	120.364	1.43867	0.000331328	0.00207274	-2.68346
gene-BT_RS18925	BT_RS18925	BT_RS18925	BT3753,BT_3753	82.0311	1.33606	0.00065407	0.00354246	-2.4507
gene-BT_RS18935	BT_RS18935	BT_RS18935	BT3755,BT_3755	663.979	1.32482	0.00240314	0.00987463	-2.00548
gene-BT_RS18950	BT_RS18950	BT_RS18950	BT3758,BT_3758	355.338	1.21062	0.00243182	0.00994005	-2.00261
gene-BT_RS18955	BT_RS18955	BT_RS18955	BT3759,BT_3759	200.948	1.58679	0.0050425	0.0176639	-1.75291
gene-BT_RS18960	BT_RS18960	BT_RS18960	BT3760,BT_3760	307.31	1.19843	0.00923737	0.0280656	-1.55183
gene-BT_RS18965	BT_RS18965	BT_RS18965	BT3761,BT_3761	65.835	1.0464	0.00615043	0.0205689	-1.68679
gene-BT_RS18995	fucO	BT_RS18995	BT3767,BT_3767	862.154	1.11014	0.00690762	0.022416	-1.64944
gene-BT_RS19030	BT_RS19030	BT_RS19030	BT3773,BT_3773	889.263	3.58198	1.20804e-06	1.82064e-05	-4.73978
gene-BT_RS19035	BT_RS19035	BT_RS19035	BT3774,BT_3774	625.684	2.41946	4.83755e-15	6.19537e-13	-12.2079
gene-BT_RS19040	BT_RS19040	BT_RS19040	BT3775,BT_3775	96.0417	3.54314	1.12048e-08	3.21159e-07	-6.49328
gene-BT_RS19045	BT_RS19045	BT_RS19045	BT3776,BT_3776	112.939	3.50183	2.70704e-09	9.09878e-08	-7.04102
gene-BT_RS19050	BT_RS19050	BT_RS19050	BT3777,BT_3777	231.546	3.54372	1.14645e-08	3.26599e-07	-6.48599
gene-BT_RS19055	BT_RS19055	BT_RS19055	BT3778,BT_3778	539.162	2.05672	8.32731e-07	1.33695e-05	-4.87389
gene-BT_RS19060	BT_RS19060	BT_RS19060	BT3779,BT_3779	216.95	1.60999	0.00114776	0.0054973	-2.25985
gene-BT_RS19065	BT_RS19065	BT_RS19065	BT3780,BT_3780	49.6105	2.80771	0.000450529	0.00263109	-2.57986
gene-BT_RS19070	BT_RS19070	BT_RS19070	BT3781,BT_3781	275.094	2.18121	4.63434e-06	5.85179e-05	-4.23271
gene-BT_RS19075	BT_RS19075	BT_RS19075	BT3782,BT_3782	269.154	1.0742	0.00100734	0.00494357	-2.30596
gene-BT_RS19085	BT_RS19085	BT_RS19085	BT3784,BT_3784	382.946	3.31001	3.72438e-15	4.97151e-13	-12.3035
gene-BT_RS19090	BT_RS19090	BT_RS19090	BT3786,BT_3786	750.965	2.71283	5.41306e-06	6.63775e-05	-4.17798
gene-BT_RS19095	BT_RS19095	BT_RS19095	BT3787,BT_3787	2461.32	4.76012	5.75357e-10	2.4437e-08	-7.61195
gene-BT_RS19100	BT_RS19100	BT_RS19100	BT3788,BT_3788	4287.39	4.68751	1.53208e-11	9.54383e-10	-9.02028
gene-BT_RS19105	BT_RS19105	BT_RS19105	BT3789,BT_3789	2209.43	4.31102	3.10721e-10	1.4094e-08	-7.85096
gene-BT_RS19110	BT_RS19110	BT_RS19110	BT3790,BT_3790	1153.39	4.42408	6.99284e-11	3.51296e-09	-8.45433
gene-BT_RS19115	BT_RS19115	BT_RS19115	BT3791,BT_3791	1971.53	4.44946	4.36557e-11	2.34436e-09	-8.62998
gene-BT_RS19120	BT_RS19120	BT_RS19120	BT3792,BT_3792	2385.41	4.4637	1.93524e-10	8.95033e-09	-8.04816
gene-BT_RS19230	mreC	BT_RS19230	BT3814,BT_3814	95.3543	1.88748	0.001532	0.00693554	-2.15892
gene-BT_RS19235	mreD	BT_RS19235	BT3815,BT_3815	34.6866	1.8248	0.00573379	0.0194541	-1.71099
gene-BT_RS19240	mrdA	BT_RS19240	BT3816,BT_3816	89.5676	1.49259	0.0175984	0.0462688	-1.33471
gene-BT_RS19245	rodA	BT_RS19245	BT3817,BT_3817	32.454	1.83517	0.00206623	0.00874402	-2.05829
gene-BT_RS19250	gldH	BT_RS19250	BT3818,BT_3818	42.6644	2.05247	3.9544e-06	5.10358e-05	-4.29213
gene-BT_RS19260	BT_RS19260	BT_RS19260	BT3820,BT_3820	337.337	1.60051	3.05449e-05	0.000285984	-3.54366
gene-BT_RS19265	metF	BT_RS19265	BT3821,BT_3821	427.484	1.43851	4.57306e-08	1.09007e-06	-5.96255
gene-BT_RS19270	BT_RS19270	BT_RS19270	BT3822,BT_3822	252.743	3.9118	1.57126e-35	1.0487e-32	-31.9793
gene-BT_RS19330	BT_RS19330	BT_RS19330	BT_t61	100.626	1.12148	0.00126981	0.00598644	-2.22283
gene-BT_RS19405	clpX	BT_RS19405	BT3843,BT_3843	1010.05	1.30336	6.48619e-07	1.08615e-05	-4.96411
gene-BT_RS19435	BT_RS19435	BT_RS19435	BT3849,BT_3849	386.91	1.10087	0.00899612	0.0275606	-1.55971
gene-BT_RS19440	BT_RS19440	BT_RS19440	BT3850,BT_3850	64.2741	1.74059	0.000313939	0.00200099	-2.69876
gene-BT_RS19445	mutL	BT_RS19445	BT3851,BT_3851	888.26	1.92723	0.000520891	0.00295699	-2.52915
gene-BT_RS19460	BT_RS19460	BT_RS19460	BT3854,BT_3854	293.158	1.26385	0.00491406	0.0172737	-1.76262
gene-BT_RS19465	BT_RS19465	BT_RS19465	BT3855,BT_3855	205.074	1.6134	0.00294139	0.0115578	-1.93713
gene-BT_RS19490	BT_RS19490	BT_RS19490	BT3860,BT_3860	81.7522	1.36896	0.004081	0.0148957	-1.82694
gene-BT_RS19520	carB	BT_RS19520	BT3866,BT_3866	759.547	1.72551	3.94266e-07	7.09974e-06	-5.14876
gene-BT_RS19525	BT_RS19525	BT_RS19525	BT3868,BT_3868	293.149	1.20329	0.000312874	0.00199692	-2.69964
gene-BT_RS19605	BT_RS19605	BT_RS19605	BT3883,BT_3883	289.033	1.48284	0.00770118	0.0244097	-1.61244
gene-BT_RS19610	BT_RS19610	BT_RS19610	BT3884,BT_3884	89.8714	2.30989	0.000917545	0.00458969	-2.33822
gene-BT_RS19720	BT_RS19720	BT_RS19720	BT3907,BT_3907	47.376	2.00948	0.0119322	0.0343061	-1.46463
gene-BT_RS19725	BT_RS19725	BT_RS19725	BT3908,BT_3908	33.7023	1.34906	0.0112474	0.032816	-1.48391
gene-BT_RS19805	recG	BT_RS19805	BT3924,BT_3924	266.575	1.47926	6.74384e-05	0.000554704	-3.25594
gene-BT_RS19815	BT_RS19815	BT_RS19815	BT3926,BT_3926	2443.58	1.28462	0.000676638	0.00361135	-2.44233
gene-BT_RS19840	folE	BT_RS19840	BT3931,BT_3931	223.728	1.18073	0.000608389	0.00335841	-2.47387
gene-BT_RS19875	BT_RS19875	BT_RS19875	BT3938,BT_3938	95.1392	1.48963	0.00459284	0.0164301	-1.78436
gene-BT_RS19990	BT_RS19990	BT_RS19990	BT3962,BT_3962	183.872	1.38893	0.0145227	0.0398649	-1.39941
gene-BT_RS19995	BT_RS19995	BT_RS19995	BT3963,BT_3963	146.63	1.98208	0.000599203	0.00332085	-2.47875
gene-BT_RS20000	BT_RS20000	BT_RS20000	BT3964,BT_3964	71.4127	2.17464	0.00181205	0.00788992	-2.10293
gene-BT_RS20005	BT_RS20005	BT_RS20005	BT3965,BT_3965	141.351	2.18922	0.000940339	0.00469225	-2.32862
gene-BT_RS20085	BT_RS20085	BT_RS20085	BT3980,BT_3980	452.83	1.04042	0.00151563	0.00687479	-2.16274
gene-BT_RS20135	BT_RS20135	BT_RS20135	BT3990,BT_3990	495.222	2.1536	9.79463e-05	0.000746501	-3.12697
gene-BT_RS20140	BT_RS20140	BT_RS20140	BT3991,BT_3991	568.526	1.55068	1.27644e-05	0.000135228	-3.86893
gene-BT_RS20150	BT_RS20150	BT_RS20150	BT3993,BT_3993	269.218	1.08135	0.00310462	0.012074	-1.91815
gene-BT_RS20155	BT_RS20155	BT_RS20155	BT3994,BT_3994	1092.3	1.04489	0.00152405	0.00690628	-2.16076
gene-BT_RS20160	alaS	BT_RS20160	BT3995,BT_3995	1105.14	1.16632	0.00114841	0.0054973	-2.25985
gene-BT_RS20175	BT_RS20175	BT_RS20175	BT3998,BT_3998	1407.66	1.05048	7.55826e-06	8.76233e-05	-4.05738
gene-BT_RS20180	BT_RS20180	BT_RS20180	BT3999,BT_3999	240.362	1.53221	0.000454277	0.00264636	-2.57735
gene-BT_RS20185	BT_RS20185	BT_RS20185	BT4000,BT_4000	245.476	1.22688	0.000994812	0.00489753	-2.31002
gene-BT_RS20380	BT_RS20380	BT_RS20380	BT4038,BT_4038	469.177	1.36501	0.0124537	0.0354778	-1.45004
gene-BT_RS20385	BT_RS20385	BT_RS20385	BT4039,BT_4039	728.932	2.53396	0.00126477	0.00596867	-2.22412
gene-BT_RS20400	mgtE	BT_RS20400	BT4042,BT_4042	182.448	1.63765	0.000201254	0.00136665	-2.86434
gene-BT_RS20440	BT_RS20440	BT_RS20440	BT4050,BT_4050	1365.57	1.61386	0.000333409	0.00207928	-2.68209
gene-BT_RS20455	BT_RS20455	BT_RS20455		249.774	1.10057	0.00630647	0.020926	-1.67931
gene-BT_RS20465	BT_RS20465	BT_RS20465	BT4054,BT_4054	359.267	1.43811	0.00162669	0.00724488	-2.13997
gene-BT_RS20470	BT_RS20470	BT_RS20470	BT4055,BT_4055	26.8391	1.89282	4.42872e-05	0.000394114	-3.40438
gene-BT_RS20475	BT_RS20475	BT_RS20475	BT4056,BT_4056	23.666	1.96877	4.53804e-07	7.94583e-06	-5.09986
gene-BT_RS20485	BT_RS20485	BT_RS20485	BT4058,BT_4058	401.712	1.40579	0.0128742	0.0364518	-1.43828
gene-BT_RS20490	BT_RS20490	BT_RS20490	BT4059,BT_4059	402.147	1.35103	0.0180828	0.0472499	-1.3256
gene-BT_RS20510	BT_RS20510	BT_RS20510	BT4063,BT_4063	185.708	1.4353	0.0163135	0.0437272	-1.35925
gene-BT_RS20560	BT_RS20560	BT_RS20560	BT4073,BT_4073	44.0652	1.10578	0.00787038	0.0248785	-1.60418
gene-BT_RS20600	BT_RS20600	BT_RS20600	BT4081,BT_4081	370.187	1.04693	0.000247972	0.00162943	-2.78796
gene-BT_RS20605	BT_RS20605	BT_RS20605	BT4082,BT_4082	217.557	1.21003	0.00074776	0.00389904	-2.40904
gene-BT_RS20630	BT_RS20630	BT_RS20630	BT4087,BT_4087	91.2724	1.05776	0.0082604	0.0257284	-1.58959
gene-BT_RS20635	BT_RS20635	BT_RS20635	BT4088,BT_4088	180.223	1.34608	0.00466166	0.0165929	-1.78008
gene-BT_RS20640	BT_RS20640	BT_RS20640	BT4089,BT_4089	122.745	1.25034	0.000901089	0.00453913	-2.34303
gene-BT_RS20660	BT_RS20660	BT_RS20660	BT4093,BT_4093	92.7798	1.25332	0.0001618	0.00114883	-2.93975
gene-BT_RS20665	BT_RS20665	BT_RS20665	BT4094,BT_4094	47.5339	1.49416	0.000307907	0.00197602	-2.70421
gene-BT_RS20680	BT_RS20680	BT_RS20680	BT4097,BT_4097	72.5168	1.23452	0.00853867	0.0263492	-1.57923
gene-BT_RS20720	BT_RS20720	BT_RS20720	BT4105,BT_4105	281.553	1.40456	3.57309e-05	0.000327966	-3.48417
gene-BT_RS20755	BT_RS20755	BT_RS20755	BT4112,BT_4112	173.902	1.2038	2.50387e-05	0.00023825	-3.62297
gene-BT_RS20760	BT_RS20760	BT_RS20760	BT4113,BT_4113	165.96	1.55928	1.30964e-07	2.75614e-06	-5.5597
gene-BT_RS20765	BT_RS20765	BT_RS20765	BT4114,BT_4114	313.831	1.36959	2.45327e-07	4.70296e-06	-5.32763
gene-BT_RS20865	BT_RS20865	BT_RS20865	BT4134,BT_4134	19.7014	1.63136	0.000327385	0.00206765	-2.68452
gene-BT_RS20920	BT_RS20920	BT_RS20920	BT4145,BT_4145	47.413	1.92115	2.12204e-05	0.000206545	-3.68499
gene-BT_RS20925	BT_RS20925	BT_RS20925	BT4146,BT_4146	19.8512	1.67195	0.00814818	0.0254808	-1.59379
gene-BT_RS20970	BT_RS20970	BT_RS20970	BT4156,BT_4156	32.0027	1.5717	8.35005e-05	0.000655654	-3.18333
gene-BT_RS21095	BT_RS21095	BT_RS21095	BT4181,BT_4181	56.9554	1.24795	0.0124423	0.0354669	-1.45018
gene-BT_RS21135	BT_RS21135	BT_RS21135	BT4189,BT_4189	601.805	1.0952	1.69805e-06	2.41868e-05	-4.61642
gene-BT_RS21140	BT_RS21140	BT_RS21140	BT4190,BT_4190	40.1813	1.75837	0.000125463	0.000924549	-3.03407
gene-BT_RS21195	BT_RS21195	BT_RS21195	BT4202,BT_4202	104.926	1.32494	1.02832e-05	0.000111988	-3.95083
gene-BT_RS21200	miaA	BT_RS21200	BT4203,BT_4203	91.6518	2.0267	0.0012867	0.00604167	-2.21884
gene-BT_RS21205	BT_RS21205	BT_RS21205	BT4204,BT_4204	1392.27	1.04383	0.00377954	0.0140589	-1.85205
gene-BT_RS21215	BT_RS21215	BT_RS21215	BT4206,BT_4206	1737.22	1.06131	0.000696011	0.00368263	-2.43384
gene-BT_RS21230	pyrF	BT_RS21230	BT4209,BT_4209	268.353	1.56361	0.00364795	0.0137004	-1.86327
gene-BT_RS21235	prfA	BT_RS21235	BT4210,BT_4210	214.386	1.4869	0.00155402	0.00699461	-2.15524
gene-BT_RS21240	BT_RS21240	BT_RS21240	BT4211,BT_4211	309.629	1.12811	0.00745492	0.0237906	-1.6236
gene-BT_RS21265	ubiE	BT_RS21265	BT4216,BT_4216	549.889	1.37354	5.60826e-05	0.000477264	-3.32124
gene-BT_RS21270	BT_RS21270	BT_RS21270	BT4217,BT_4217	1217.8	1.03269	0.000869507	0.0044252	-2.35407
gene-BT_RS21280	BT_RS21280	BT_RS21280	BT4219,BT_4219	42.9123	1.19096	0.0143701	0.0395158	-1.40323
gene-BT_RS21285	BT_RS21285	BT_RS21285	BT4220,BT_4220	272.894	1.74981	3.71642e-06	4.85004e-05	-4.31425
gene-BT_RS21385	BT_RS21385	BT_RS21385	BT4238,BT_4238	27.7067	1.19888	0.01138	0.0330848	-1.48037
gene-BT_RS21395	BT_RS21395	BT_RS21395	BT4240,BT_4240	861.109	1.6945	0.00157576	0.00705178	-2.1517
gene-BT_RS21400	BT_RS21400	BT_RS21400	BT4241,BT_4241	615.831	1.47188	0.00248244	0.0101204	-1.9948
gene-BT_RS21405	BT_RS21405	BT_RS21405	BT4242,BT_4242	348.788	1.57618	0.000889574	0.0045028	-2.34652
gene-BT_RS21425	BT_RS21425	BT_RS21425	BT4246,BT_4246	697.953	1.47478	0.0154501	0.0417242	-1.37961
gene-BT_RS21430	BT_RS21430	BT_RS21430	BT4247,BT_4247	1275.02	1.33527	0.0127855	0.0362682	-1.44047
gene-BT_RS21450	BT_RS21450	BT_RS21450	BT4251,BT_4251	151.009	1.12484	2.00787e-05	0.000197907	-3.70354
gene-BT_RS21455	BT_RS21455	BT_RS21455	BT4252,BT_4252	287.064	1.13054	0.0189247	0.0486605	-1.31282
gene-BT_RS21530	guaA	BT_RS21530	BT4265,BT_4265	701.2	1.16753	0.000916951	0.00458969	-2.33822
gene-BT_RS21635	BT_RS21635	BT_RS21635	BT4285,BT_4285	16.7413	1.18487	0.0166676	0.0445326	-1.35132
gene-BT_RS21640	BT_RS21640	BT_RS21640	BT4286,BT_4286	39.0849	1.41946	1.00847e-05	0.000110083	-3.95828
gene-BT_RS21645	BT_RS21645	BT_RS21645	BT4287,BT_4287	292.873	1.05878	6.21643e-06	7.44697e-05	-4.12802
gene-BT_RS21705	BT_RS21705	BT_RS21705	BT4299,BT_4299	479.208	1.94119	0.0131378	0.0369312	-1.43261
gene-BT_RS21765	gluP	BT_RS21765	BT4311,BT_4311	288.199	1.34667	0.00080114	0.00410859	-2.38631
gene-BT_RS21785	BT_RS21785	BT_RS21785	BT4315,BT_4315	43.3714	2.14964	0.000769064	0.00397463	-2.4007
gene-BT_RS21790	BT_RS21790	BT_RS21790	BT4316,BT_4316	82.0475	1.74431	0.0023848	0.00981654	-2.00804
gene-BT_RS21795	BT_RS21795	BT_RS21795	BT4317,BT_4317	34.6253	2.27198	0.000428553	0.0025278	-2.59726
gene-BT_RS21805	BT_RS21805	BT_RS21805	BT4319,BT_4319	225.078	1.55494	0.0108471	0.0318727	-1.49658
gene-BT_RS21810	BT_RS21810	BT_RS21810	BT4320,BT_4320	574.116	1.36652	0.00525981	0.0182234	-1.73937
gene-BT_RS21830	BT_RS21830	BT_RS21830	BT4324,BT_4324	159.956	1.90108	0.00363218	0.0136566	-1.86466
gene-BT_RS21865	BT_RS21865	BT_RS21865	BT4331,BT_4331	319.452	1.23613	0.0106273	0.0313451	-1.50383
gene-BT_RS21905	BT_RS21905	BT_RS21905	BT4339,BT_4339	214.645	1.37261	0.0110099	0.03227	-1.4912
gene-BT_RS21930	rpsA	BT_RS21930	BT4345,BT_4345	4253.66	1.22531	1.68658e-05	0.000172423	-3.76341
gene-BT_RS21995	BT_RS21995	BT_RS21995	BT4358,BT_4358	45.2405	1.30349	0.00908465	0.027703	-1.55747
gene-BT_RS22045	lptC	BT_RS22045	BT4369,BT_4369	356.628	1.74102	0.000113972	0.000856074	-3.06749
gene-BT_RS22050	BT_RS22050	BT_RS22050	BT4370,BT_4370	333.538	1.54277	0.00321978	0.0124516	-1.90477
gene-BT_RS22080	BT_RS22080	BT_RS22080	BT4376,BT_4376	259.325	1.02997	0.00697038	0.0225524	-1.64681
gene-BT_RS22085	BT_RS22085	BT_RS22085	BT4377,BT_4377	26.4844	1.44383	0.00892778	0.0273692	-1.56274
gene-BT_RS22095	BT_RS22095	BT_RS22095	BT4379,BT_4379	501.48	1.42514	0.00396371	0.01457	-1.83654
gene-BT_RS22100	BT_RS22100	BT_RS22100	BT4380,BT_4380	62.1509	1.3942	0.0101388	0.0301569	-1.52061
gene-BT_RS22155	BT_RS22155	BT_RS22155	BT4391,BT_4391	23.8962	1.75361	0.00970179	0.0291856	-1.53483
gene-BT_RS22165	BT_RS22165	BT_RS22165	BT4394,BT_4394	374.445	1.40502	0.00644035	0.0212946	-1.67173
gene-BT_RS22170	BT_RS22170	BT_RS22170	BT4395,BT_4395	610.442	1.37352	0.00015411	0.0011043	-2.95691
gene-BT_RS22215	BT_RS22215	BT_RS22215	BT4404,BT_4404	1056.65	2.26404	6.44329e-10	2.68777e-08	-7.57061
gene-BT_RS22220	BT_RS22220	BT_RS22220	BT4405,BT_4405	332.706	3.49967	2.23107e-12	1.70878e-10	-9.76731
gene-BT_RS22225	BT_RS22225	BT_RS22225	BT4406,BT_4406	238.951	2.49911	2.10387e-09	7.4707e-08	-7.12664
gene-BT_RS22230	BT_RS22230	BT_RS22230	BT4407,BT_4407	394.698	2.39204	3.81925e-16	6.86291e-14	-13.1635
gene-BT_RS22255	BT_RS22255	BT_RS22255	BT4412,BT_4412	959.062	1.19395	0.000956614	0.00475233	-2.32309
gene-BT_RS22275	BT_RS22275	BT_RS22275	BT4416,BT_4416	238.785	1.04966	0.00258441	0.010463	-1.98034
gene-BT_RS22325	BT_RS22325	BT_RS22325	BT4426,BT_4426	23.3783	2.00044	0.00154709	0.00697222	-2.15663
gene-BT_RS22425	BT_RS22425	BT_RS22425	BT4446,BT_4446	133.82	1.49429	0.00344529	0.0131078	-1.88247
gene-BT_RS22430	BT_RS22430	BT_RS22430	BT4447,BT_4447	146.292	1.89347	1.19565e-05	0.000128121	-3.89238
gene-BT_RS22435	BT_RS22435	BT_RS22435	BT4448,BT_4448	250.69	2.37898	7.86754e-06	9.03124e-05	-4.04425
gene-BT_RS22505	BT_RS22505	BT_RS22505	BT4462,BT_4462	10.6645	3.16762	0.00196105	0.00838247	-2.07663
gene-BT_RS22510	BT_RS22510	BT_RS22510	BT4463,BT_4463	31.8766	1.81355	0.000221878	0.00148088	-2.82948
gene-BT_RS22600	BT_RS22600	BT_RS22600	BT4481,BT_4481	81.1104	1.38634	0.00109402	0.00528567	-2.2769
gene-BT_RS22670	BT_RS22670	BT_RS22670	BT4495,BT_4495	171.738	1.21584	0.0045117	0.0161894	-1.79077
gene-BT_RS22960	floA	BT_RS22960	BT4555,BT_4555	1290.27	1.62071	0.000564242	0.00315328	-2.50124
gene-BT_RS22985	BT_RS22985	BT_RS22985	BT4560,BT_4560	87.1015	1.96427	0.00548689	0.0187933	-1.726
gene-BT_RS22990	BT_RS22990	BT_RS22990	BT4561,BT_4561	32.671	1.43222	0.00574541	0.0194652	-1.71074
gene-BT_RS23000	BT_RS23000	BT_RS23000	BT4563,BT_4563	163.272	1.38382	0.0003488	0.0021527	-2.66702
gene-BT_RS23035	BT_RS23035	BT_RS23035	BT4569,BT_4569	143.145	1.25845	8.48694e-06	9.62403e-05	-4.01664
gene-BT_RS23065	BT_RS23065	BT_RS23065	BT4575,BT_4575	35.4476	2.05857	0.000680753	0.00362654	-2.44051
gene-BT_RS23095	BT_RS23095	BT_RS23095	BT4582,BT_4582	213.064	1.91895	0.000358043	0.00219237	-2.65909
gene-BT_RS23165	BT_RS23165	BT_RS23165	BT4596,BT_4596	43.2562	1.04791	0.00982269	0.0294177	-1.53139
gene-BT_RS23355	BT_RS23355	BT_RS23355	BT4634,BT_4634	99.0852	1.16322	0.0115828	0.0335493	-1.47432
gene-BT_RS23440	BT_RS23440	BT_RS23440	BT4652,BT_4652	14.5296	1.17074	0.0120716	0.0346216	-1.46065
gene-BT_RS23500	BT_RS23500	BT_RS23500	BT4664,BT_4664	793.868	1.134	0.00626382	0.0207993	-1.68195
gene-BT_RS23590	BT_RS23590	BT_RS23590	BT4681,BT_4681	64.1851	2.81968	6.18849e-06	7.43256e-05	-4.12886
gene-BT_RS23595	BT_RS23595	BT_RS23595	BT4682,BT_4682	247.868	1.08367	0.0131469	0.0369345	-1.43257
gene-BT_RS23600	BT_RS23600	BT_RS23600	BT4683,BT_4683	87.2357	1.75702	8.84259e-07	1.39484e-05	-4.85547
gene-BT_RS23715	BT_RS23715	BT_RS23715	BT4707,BT_4707	96.3984	1.18001	0.00052807	0.00298686	-2.52479
gene-BT_RS23720	BT_RS23720	BT_RS23720	BT4708,BT_4708	35.2582	1.12103	0.0039249	0.0144501	-1.84013
gene-BT_RS23725	BT_RS23725	BT_RS23725	BT4709,BT_4709	25.8779	1.14642	0.000618037	0.00339171	-2.46958

## Sheet: Table C (down-regulated genes)
ID	Name	locus_tag	old_locus_tag	baseMean	log2FoldChange	pvalue	padj	log10padj
gene-BT_RS00005	BT_RS00005	BT_RS00005	BT0001,BT_0001	321.697	-1.86327	0.000244608	0.00161052	-2.79304
gene-BT_RS00010	BT_RS00010	BT_RS00010	BT0002,BT_0002	53.6277	-1.14689	0.000354728	0.00217834	-2.66187
gene-BT_RS24300	BT_RS24300	BT_RS24300		21.0215	-2.24988	4.86247e-05	0.000426219	-3.37037
gene-BT_RS00035	BT_RS00035	BT_RS00035	BT0008,BT_0008	586.825	-1.24862	0.00736414	0.0235491	-1.62803
gene-BT_RS00100	BT_RS00100	BT_RS00100		2.36438	-2.57868	0.0155527	0.0419528	-1.37724
gene-BT_RS00105	BT_RS00105	BT_RS00105	BT0022,BT_0022	20.5403	-1.40674	0.000610157	0.00336162	-2.47345
gene-BT_RS00415	traM	BT_RS00415	BT0087,BT_0087	5.53312	-2.23874	0.00692213	0.0224429	-1.64892
gene-BT_RS00495	BT_RS00495	BT_RS00495	BT0102,BT_0102	4.65425	-2.89128	0.000319683	0.00203064	-2.69237
gene-BT_RS00520	BT_RS00520	BT_RS00520	BT0107,BT_0107	5.45849	-2.70709	0.00261339	0.0105347	-1.97738
gene-BT_RS00535	BT_RS00535	BT_RS00535	BT0110,BT_0110	10.0808	-1.31587	0.0116873	0.033768	-1.47149
gene-BT_RS00540	BT_RS00540	BT_RS00540	BT0111,BT_0111	17.5493	-1.12724	0.00553394	0.0188857	-1.72387
gene-BT_RS00590	BT_RS00590	BT_RS00590	BT0121,BT_0121	38.2841	-1.07325	0.00971963	0.029186	-1.53483
gene-BT_RS00630	BT_RS00630	BT_RS00630	BT0128,BT_0128	90.7108	-1.81785	0.000392018	0.00234839	-2.62923
gene-BT_RS00650	BT_RS00650	BT_RS00650	BT0131,BT_0131	2148.42	-2.01188	2.97856e-06	4.01032e-05	-4.39682
gene-BT_RS00725	BT_RS00725	BT_RS00725	BT0147,BT_0147	31474.4	-1.59694	1.25669e-09	4.85228e-08	-7.31405
gene-BT_RS00755	BT_RS00755	BT_RS00755	BT0153,BT_0153	1255.96	-1.39811	0.00270704	0.0108358	-1.96514
gene-BT_RS00760	BT_RS00760	BT_RS00760	BT0154,BT_0154	3267.49	-1.42986	0.00085682	0.00437016	-2.3595
gene-BT_RS00770	BT_RS00770	BT_RS00770	BT0156,BT_0156	462.071	-1.18164	0.000719309	0.00378022	-2.42248
gene-BT_RS00775	BT_RS00775	BT_RS00775	BT0157,BT_0157	72094.1	-2.22462	1.71348e-07	3.43579e-06	-5.46397
gene-BT_RS00790	BT_RS00790	BT_RS00790	BT0160,BT_0160	1350.79	-2.02112	4.44273e-19	1.38376e-16	-15.8589
gene-BT_RS00820	BT_RS00820	BT_RS00820	BT0167,BT_0167	1390.18	-1.24841	0.00282175	0.0111725	-1.95185
gene-BT_RS00825	BT_RS00825	BT_RS00825	BT0168,BT_0168	1418.21	-1.74579	0.000532525	0.00300185	-2.52261
gene-BT_RS00835	BT_RS00835	BT_RS00835	BT0170,BT_0170	1484.72	-1.90655	4.06901e-16	6.89582e-14	-13.1614
gene-BT_RS00860	BT_RS00860	BT_RS00860	BT0175,BT_0175	70.8655	-1.81804	7.85472e-06	9.03124e-05	-4.04425
gene-BT_RS00870	BT_RS00870	BT_RS00870	BT0177,BT_0177	6409.69	-1.20935	0.00283592	0.0112094	-1.95042
gene-BT_RS00880	smpB	BT_RS00880	BT0179,BT_0179	542.802	-1.36583	1.79145e-09	6.4881e-08	-7.18788
gene-BT_RS00910	BT_RS00910	BT_RS00910	BT0185,BT_0185	854.877	-1.09234	2.36953e-06	3.23697e-05	-4.48986
gene-BT_RS00920	BT_RS00920	BT_RS00920	BT0187,BT_0187	10385.6	-2.21756	7.01853e-14	7.12839e-12	-11.147
gene-BT_RS00945	BT_RS00945	BT_RS00945	BT0192,BT_0192	127.136	-1.66067	3.97316e-08	9.66801e-07	-6.01466
gene-BT_RS01030	BT_RS01030	BT_RS01030	BT0209,BT_0209	15.03	-1.44789	0.00127911	0.00601813	-2.22054
gene-BT_RS01050	BT_RS01050	BT_RS01050	BT0213,BT_0213	22.6148	-1.2778	0.00023036	0.00153311	-2.81443
gene-BT_RS01055	BT_RS01055	BT_RS01055	BT0214,BT_0214	12.7572	-1.33599	0.00375988	0.0140081	-1.85362
gene-BT_RS01060	BT_RS01060	BT_RS01060	BT0215,BT_0215	946.163	-1.739	0.000657105	0.00354634	-2.45022
gene-BT_RS01070	BT_RS01070	BT_RS01070	BT0217,BT_0217	1459.69	-1.52743	3.26359e-05	0.000301931	-3.52009
gene-BT_RS01075	BT_RS01075	BT_RS01075	BT0218,BT_0218	2050.31	-2.02518	1.17483e-07	2.5294e-06	-5.59698
gene-BT_RS01080	trxA	BT_RS01080	BT0219,BT_0219	807.75	-3.11932	3.1009e-12	2.29959e-10	-9.63835
gene-BT_RS01105	BT_RS01105	BT_RS01105	BT0225,BT_0225	334.883	-2.67691	1.63244e-13	1.55648e-11	-10.8079
gene-BT_RS01180	BT_RS01180	BT_RS01180	BT0239,BT_0239	1220.23	-1.27486	0.000252385	0.00164915	-2.78274
gene-BT_RS01260	BT_RS01260	BT_RS01260	BT0255,BT_0255	521.593	-1.61021	0.000264175	0.0017142	-2.76594
gene-BT_RS01265	BT_RS01265	BT_RS01265	BT0256,BT_0256	272.358	-2.1817	3.70361e-05	0.000338057	-3.47101
gene-BT_RS01395	BT_RS01395	BT_RS01395	BT0284,BT_0284	2821.03	-1.43207	0.00195386	0.00836704	-2.07743
gene-BT_RS01420	BT_RS01420	BT_RS01420	BT0289,BT_0289	551.143	-1.73935	1.27013e-05	0.000135003	-3.86966
gene-BT_RS01430	BT_RS01430	BT_RS01430	BT0291,BT_0291	477.791	-1.85614	2.44526e-08	6.31174e-07	-6.19985
gene-BT_RS01490	BT_RS01490	BT_RS01490	BT0304,BT_0304	1227.06	-1.26678	2.85617e-05	0.000268491	-3.57107
gene-BT_RS01515	lpdA	BT_RS01515	BT0309,BT_0309	6517.13	-2.36809	4.54096e-07	7.94583e-06	-5.09986
gene-BT_RS01520	BT_RS01520	BT_RS01520	BT0310,BT_0310	990.844	-2.02964	4.81524e-08	1.14197e-06	-5.94235
gene-BT_RS01525	BT_RS01525	BT_RS01525	BT0311,BT_0311	10360.8	-2.15668	1.85323e-05	0.000184612	-3.73374
gene-BT_RS01530	BT_RS01530	BT_RS01530	BT0312,BT_0312	17547.3	-1.69756	0.00175759	0.00770307	-2.11334
gene-BT_RS01535	BT_RS01535	BT_RS01535	BT0313,BT_0313	9721.61	-2.55217	4.20831e-07	7.47575e-06	-5.12635
gene-BT_RS01550	BT_RS01550	BT_RS01550	BT0316,BT_0316	46410.6	-1.64493	0.00712385	0.0229299	-1.6396
gene-BT_RS01595	BT_RS01595	BT_RS01595	BT0326,BT_0326	870.103	-2.3071	0.00139207	0.00644575	-2.19073
gene-BT_RS01675	BT_RS01675	BT_RS01675	BT0343,BT_0343	33.8245	-1.23789	0.0192438	0.0493181	-1.30699
gene-BT_RS01835	BT_RS01835	BT_RS01835	BT0376,BT_0376	165.197	-1.3443	0.000183152	0.00126956	-2.89635
gene-BT_RS01875	BT_RS01875	BT_RS01875	BT0384,BT_0384	93.6304	-1.21	0.000125903	0.00092633	-3.03323
gene-BT_RS01880	BT_RS01880	BT_RS01880	BT0385,BT_0385	99.9757	-1.3246	7.75031e-05	0.000618965	-3.20833
gene-BT_RS01885	BT_RS01885	BT_RS01885	BT0386,BT_0386	103.917	-1.53297	2.4099e-08	6.25503e-07	-6.20377
gene-BT_RS01890	BT_RS01890	BT_RS01890	BT0387,BT_0387	45.4787	-1.7308	4.85771e-05	0.000426219	-3.37037
gene-BT_RS01895	BT_RS01895	BT_RS01895	BT0388,BT_0388	27.7454	-1.04296	0.00535155	0.0184248	-1.7346
gene-BT_RS01905	BT_RS01905	BT_RS01905	BT0390,BT_0390	34.3061	-1.61111	0.000522992	0.00296531	-2.52793
gene-BT_RS01910	BT_RS01910	BT_RS01910	BT0391,BT_0391	55.5447	-1.55218	0.00031136	0.00199283	-2.70053
gene-BT_RS01925	BT_RS01925	BT_RS01925	BT0394,BT_0394	51.3413	-1.2226	0.000121435	0.000899123	-3.04618
gene-BT_RS01930	BT_RS01930	BT_RS01930	BT0396,BT_0396	17.4292	-1.27553	0.00603179	0.0202302	-1.694
gene-BT_RS01955	BT_RS01955	BT_RS01955		7.08327	-1.38033	0.0146391	0.0400199	-1.39772
gene-BT_RS01970	BT_RS01970	BT_RS01970	BT0404,BT_0404	6.0147	-1.86367	0.00570714	0.0193777	-1.7127
gene-BT_RS01985	BT_RS01985	BT_RS01985	BT0407,BT_0407	26320.7	-2.34282	6.69596e-07	1.11329e-05	-4.95339
gene-BT_RS01990	BT_RS01990	BT_RS01990	BT0408,BT_0408	24401.1	-1.89084	1.68846e-06	2.41775e-05	-4.61659
gene-BT_RS01995	BT_RS01995	BT_RS01995	BT0409,BT_0409	3714.61	-1.63805	6.72237e-08	1.54714e-06	-5.81047
gene-BT_RS02050	BT_RS02050	BT_RS02050	BT0420,BT_0420	1055.08	-1.00982	0.000141706	0.00102803	-2.988
gene-BT_RS02080	BT_RS02080	BT_RS02080	BT0426,BT_0426	248.938	-1.50302	0.000638344	0.00347998	-2.45842
gene-BT_RS02125	BT_RS02125	BT_RS02125	BT0434,BT_0434	378.653	-1.5877	2.28693e-08	5.96902e-07	-6.2241
gene-BT_RS02130	BT_RS02130	BT_RS02130	BT0435,BT_0435	546.608	-1.01088	4.41608e-05	0.000394114	-3.40438
gene-BT_RS02270	BT_RS02270	BT_RS02270	BT0462,BT_0462	106.528	-2.30607	1.05641e-09	4.11296e-08	-7.38585
gene-BT_RS02275	rfbA	BT_RS02275	BT0463,BT_0463	46.0661	-2.81917	1.03101e-09	4.04779e-08	-7.39278
gene-BT_RS02280	rfbC	BT_RS02280	BT0464,BT_0464	17.177	-3.5868	1.93907e-08	5.11826e-07	-6.29088
gene-BT_RS02285	rfbD	BT_RS02285	BT0465,BT_0465	45.8619	-2.55941	1.35492e-12	1.05503e-10	-9.97674
gene-BT_RS02290	rfbB	BT_RS02290	BT0466,BT_0466	55.4347	-2.45246	1.66357e-11	1.02266e-09	-8.99027
gene-BT_RS02295	BT_RS02295	BT_RS02295	BT0467,BT_0467	68.7738	-3.34114	2.21251e-13	2.02684e-11	-10.6932
gene-BT_RS02300	BT_RS02300	BT_RS02300	BT0468,BT_0468	41.7528	-3.81288	7.64853e-13	6.49708e-11	-10.1873
gene-BT_RS02305	BT_RS02305	BT_RS02305	BT0469,BT_0469	25.8638	-3.38952	2.36555e-11	1.34779e-09	-8.87038
gene-BT_RS02310	BT_RS02310	BT_RS02310	BT0470,BT_0470	28.2142	-2.22126	3.40411e-08	8.37052e-07	-6.07725
gene-BT_RS02315	BT_RS02315	BT_RS02315	BT0471,BT_0471	39.8291	-1.69959	4.08425e-06	5.2422e-05	-4.28049
gene-BT_RS02320	BT_RS02320	BT_RS02320	BT0472,BT_0472	21.9346	-2.36571	6.31482e-06	7.50709e-05	-4.12453
gene-BT_RS02325	BT_RS02325	BT_RS02325	BT0473,BT_0473	20.9949	-2.53383	4.24384e-06	5.41727e-05	-4.26622
gene-BT_RS02330	BT_RS02330	BT_RS02330	BT0474,BT_0474	48.8722	-2.34127	5.32437e-11	2.73357e-09	-8.56327
gene-BT_RS02335	BT_RS02335	BT_RS02335	BT0475,BT_0475	25.374	-1.65676	5.29928e-05	0.000457545	-3.33957
gene-BT_RS02340	BT_RS02340	BT_RS02340	BT0476,BT_0476	102.35	-1.92901	8.51429e-07	1.35302e-05	-4.8687
gene-BT_RS02345	gmhB	BT_RS02345	BT0477,BT_0477	12.7635	-1.66511	0.00101039	0.00495333	-2.3051
gene-BT_RS02350	BT_RS02350	BT_RS02350	BT0478,BT_0478	28.2653	-1.58167	0.00181109	0.00788992	-2.10293
gene-BT_RS02355	BT_RS02355	BT_RS02355	BT0479,BT_0479	16.5471	-1.30258	0.0068303	0.0222223	-1.65321
gene-BT_RS02360	BT_RS02360	BT_RS02360	BT0480,BT_0480	23.1699	-2.02314	0.000147973	0.00106707	-2.97181
gene-BT_RS02365	BT_RS02365	BT_RS02365	BT0481,BT_0481	13.5069	-1.37915	0.00147095	0.00673091	-2.17193
gene-BT_RS02370	BT_RS02370	BT_RS02370	BT0482,BT_0482	59.7612	-1.33869	0.00305033	0.0119256	-1.92352
gene-BT_RS02410	BT_RS02410	BT_RS02410	BT0490,BT_0490	323.41	-3.0451	8.9121e-15	1.04093e-12	-11.9826
gene-BT_RS02450	BT_RS02450	BT_RS02450	BT0499,BT_0499	1250.21	-1.40968	0.000109801	0.00082607	-3.08298
gene-BT_RS02535	BT_RS02535	BT_RS02535	BT0515,BT_0515	738.298	-2.11507	4.3067e-08	1.03716e-06	-5.98415
gene-BT_RS02585	BT_RS02585	BT_RS02585	BT0525,BT_0525	371.802	-1.70739	7.65477e-11	3.80458e-09	-8.41969
gene-BT_RS02610	trpD	BT_RS02610	BT0530,BT_0530	27.2111	-1.20609	0.000691137	0.00366775	-2.4356
gene-BT_RS02625	trpB	BT_RS02625	BT0533,BT_0533	16.2626	-1.11782	0.0101405	0.0301569	-1.52061
gene-BT_RS24315	BT_RS24315	BT_RS24315		332.001	-1.90831	1.6764e-10	7.83212e-09	-8.10612
gene-BT_RS02655	BT_RS02655	BT_RS02655	BT0542,BT_0542	6826.94	-1.86616	7.70579e-09	2.29308e-07	-6.63958
gene-BT_RS02670	BT_RS02670	BT_RS02670	BT0545,BT_0545	13.4725	-1.31227	0.00336735	0.0128637	-1.89064
gene-BT_RS02685	BT_RS02685	BT_RS02685	BT0548,BT_0548	53.6285	-1.23742	0.00461592	0.0164874	-1.78285
gene-BT_RS02690	BT_RS02690	BT_RS02690	BT0549,BT_0549	1003.65	-2.93766	3.57779e-14	3.79896e-12	-11.4203
gene-BT_RS02720	BT_RS02720	BT_RS02720	BT0555,BT_0555	1199.53	-1.21723	9.888e-05	0.00075239	-3.12356
gene-BT_RS02770	BT_RS02770	BT_RS02770	BT0565,BT_0565	140810	-3.03294	0.00106508	0.00517259	-2.28629
gene-BT_RS02865	BT_RS02865	BT_RS02865	BT0584,BT_0584	1589.8	-1.11156	0.0180265	0.0471556	-1.32647
gene-BT_RS02870	BT_RS02870	BT_RS02870	BT0585,BT_0585	533.698	-1.25676	1.42628e-05	0.000149407	-3.82563
gene-BT_RS02875	BT_RS02875	BT_RS02875	BT0586,BT_0586	3084.32	-1.57331	1.43443e-11	9.18035e-10	-9.03714
gene-BT_RS03030	BT_RS03030	BT_RS03030	BT0615,BT_0615	101.441	-1.84898	1.83096e-06	2.59219e-05	-4.58633
gene-BT_RS03120	BT_RS03120	BT_RS03120	BT_0631a	626.07	-1.00752	0.00023704	0.00157085	-2.80386
gene-BT_RS03130	BT_RS03130	BT_RS03130	BT0633,BT_0633	1686.39	-1.36113	4.87026e-06	6.10023e-05	-4.21465
gene-BT_RS03140	BT_RS03140	BT_RS03140	BT0635,BT_0635	302.63	-1.26262	0.000364552	0.00222903	-2.65188
gene-BT_RS03170	BT_RS03170	BT_RS03170	BT0641,BT_0641	1410.24	-2.42815	2.85885e-07	5.32133e-06	-5.27398
gene-BT_RS03195	BT_RS03195	BT_RS03195	BT0646,BT_0646	1496.3	-1.33484	8.9459e-08	1.95305e-06	-5.70929
gene-BT_RS03215	thiC	BT_RS03215	BT0650,BT_0650	75.5271	-1.58712	0.00261062	0.0105347	-1.97738
gene-BT_RS03225	BT_RS03225	BT_RS03225	BT0652,BT_0652	29.5396	-2.11532	0.00138707	0.00642896	-2.19186
gene-BT_RS03230	thiS	BT_RS03230	BT0653,BT_0653	287.153	-1.69881	8.37228e-05	0.000656297	-3.1829
gene-BT_RS03235	BT_RS03235	BT_RS03235	BT0654,BT_0654	2196.32	-1.81827	0.000228365	0.001522	-2.81759
gene-BT_RS03260	BT_RS03260	BT_RS03260	BT0659,BT_0659	224.52	-1.36641	0.000470072	0.00271804	-2.56574
gene-BT_RS03270	BT_RS03270	BT_RS03270		115.815	-1.6739	2.27687e-05	0.000219784	-3.658
gene-BT_RS03280	BT_RS03280	BT_RS03280	BT0662,BT_0662	13.8626	-2.36408	0.00510454	0.0178373	-1.74867
gene-BT_RS03315	BT_RS03315	BT_RS03315	BT0669,BT_0669	63.8186	-1.01739	0.0179142	0.0470184	-1.32773
gene-BT_RS03385	BT_RS03385	BT_RS03385	BT0677,BT_0677	1144.95	-2.80438	4.78253e-06	6.00645e-05	-4.22138
gene-BT_RS03425	BT_RS03425	BT_RS03425	BT0685,BT_0685	5440.37	-1.41705	3.47384e-09	1.15105e-07	-6.93891
gene-BT_RS03545	BT_RS03545	BT_RS03545	BT0708,BT_0708	38.2501	-1.30577	0.0125702	0.0357225	-1.44706
gene-BT_RS03555	BT_RS03555	BT_RS03555	BT0710,BT_0710	10.7247	-1.98096	0.00320328	0.0123991	-1.90661
gene-BT_RS03570	BT_RS03570	BT_RS03570	BT0713,BT_0713	2915.3	-1.2723	0.00281529	0.0111725	-1.95185
gene-BT_RS03635	BT_RS03635	BT_RS03635	BT0727,BT_0727	2166.24	-1.96762	1.94361e-07	3.88057e-06	-5.4111
gene-BT_RS03665	BT_RS03665	BT_RS03665	BT0733,BT_0733	206.024	-1.20719	0.0011988	0.00569187	-2.24475
gene-BT_RS03670	BT_RS03670	BT_RS03670	BT0734,BT_0734	71.917	-1.17684	0.00214354	0.00899314	-2.04609
gene-BT_RS03765	BT_RS03765	BT_RS03765	BT0753,BT_0753	239.882	-1.15175	0.000399466	0.00238049	-2.62333
gene-BT_RS03865	BT_RS03865	BT_RS03865	BT0772,BT_0772	1341.77	-1.56735	9.1898e-06	0.00010247	-3.9894
gene-BT_RS03895	BT_RS03895	BT_RS03895	BT0778,BT_0778	1873.29	-1.44487	1.35466e-08	3.74496e-07	-6.42655
gene-BT_RS03900	BT_RS03900	BT_RS03900	BT0779,BT_0779	141.896	-2.68562	0.00108473	0.00525712	-2.27925
gene-BT_RS03920	BT_RS03920	BT_RS03920	BT0784,BT_0784	161.235	-1.65364	0.00193599	0.00833437	-2.07913
gene-BT_RS24320	BT_RS24320	BT_RS24320	BT_0785a	214.115	-1.46894	0.000178299	0.00124145	-2.90607
gene-BT_RS03930	BT_RS03930	BT_RS03930	BT0786,BT_0786	1430.64	-1.88674	6.95852e-06	8.14792e-05	-4.08895
gene-BT_RS03935	sucD	BT_RS03935	BT0787,BT_0787	3610.81	-1.07992	0.00834028	0.0259009	-1.58669
gene-BT_RS03975	BT_RS03975	BT_RS03975	BT0795,BT_0795	738.583	-2.29104	7.53559e-07	1.23099e-05	-4.90975
gene-BT_RS03985	BT_RS03985	BT_RS03985	BT0797,BT_0797	217.125	-1.85577	7.54471e-05	0.000605651	-3.21778
gene-BT_RS04025	BT_RS04025	BT_RS04025	BT0805,BT_0805	10163.1	-1.92671	6.61786e-05	0.000546265	-3.2626
gene-BT_RS04080	BT_RS04080	BT_RS04080	BT0816,BT_0816	2702.3	-1.34814	4.31272e-05	0.000386738	-3.41258
gene-BT_RS04095	BT_RS04095	BT_RS04095	BT0819,BT_0819	578.697	-1.03408	0.00819564	0.0255949	-1.59185
gene-BT_RS04120	BT_RS04120	BT_RS04120	BT_t11	96.0856	-1.18628	0.000388974	0.00233584	-2.63156
gene-BT_RS04280	BT_RS04280	BT_RS04280	BT0854,BT_0854	3858.2	-2.62881	1.04839e-10	5.04956e-09	-8.29675
gene-BT_RS04295	BT_RS04295	BT_RS04295	BT0857,BT_0857	14.1086	-2.27722	0.00265222	0.0106545	-1.97247
gene-BT_RS04365	BT_RS04365	BT_RS04365	BT0871,BT_0871	1300.05	-1.1685	8.61695e-08	1.92107e-06	-5.71646
gene-BT_RS04395	BT_RS04395	BT_RS04395	BT0877,BT_0877	695.65	-1.0237	0.0021557	0.00900568	-2.04548
gene-BT_RS04455	holA	BT_RS04455	BT0889,BT_0889	1859.48	-1.14263	0.000220449	0.00147344	-2.83167
gene-BT_RS04490	BT_RS04490	BT_RS04490	BT_t14	297.321	-1.04634	0.00181473	0.00789424	-2.10269
gene-BT_RS04600	BT_RS04600	BT_RS04600	BT_0914a	1099.69	-1.5716	7.60636e-05	0.000609553	-3.21499
gene-BT_RS04605	rpmG	BT_RS04605	BT0915,BT_0915	140.124	-1.50515	3.70473e-05	0.000338057	-3.47101
gene-BT_RS04610	BT_RS04610	BT_RS04610	BT0916,BT_0916	2776.12	-1.36053	0.000344515	0.00213471	-2.67066
gene-BT_RS04630	tsaD	BT_RS04630	BT0920,BT_0920	1063.35	-1.06744	3.22259e-06	4.27777e-05	-4.36878
gene-BT_RS04685	BT_RS04685	BT_RS04685	BT0932,BT_0932	215.695	-1.27927	8.43766e-05	0.00065921	-3.18098
gene-BT_RS04770	BT_RS04770	BT_RS04770	BT0947,BT_0947	55.5595	-1.78188	0.000101364	0.000767541	-3.1149
gene-BT_RS04785	BT_RS04785	BT_RS04785	BT0951,BT_0951	64.1286	-1.27171	0.00884518	0.0271516	-1.5662
gene-BT_RS04805	BT_RS04805	BT_RS04805	BT0954,BT_0954	2084.3	-1.2085	0.00253915	0.0103066	-1.98688
gene-BT_RS04920	BT_RS04920	BT_RS04920	BT0977,BT_0977	18.2673	-1.50993	0.0173177	0.0458405	-1.33875
gene-BT_RS04975	mgtA	BT_RS04975	BT0988,BT_0988	203.051	-1.10227	0.01251	0.0356166	-1.44835
gene-BT_RS05015	BT_RS05015	BT_RS05015	BT0996,BT_0996	42.2472	-1.76037	7.3006e-10	2.99196e-08	-7.52404
gene-BT_RS05065	BT_RS05065	BT_RS05065	BT1006,BT_1006	3316.27	-2.2787	8.731e-13	7.28415e-11	-10.1376
gene-BT_RS05070	BT_RS05070	BT_RS05070	BT1007,BT_1007	4132.54	-1.29078	2.50074e-06	3.40375e-05	-4.46804
gene-BT_RS05075	BT_RS05075	BT_RS05075	BT1008,BT_1008	1771.45	-1.61996	7.3819e-06	8.57916e-05	-4.06656
gene-BT_RS05080	BT_RS05080	BT_RS05080	BT1009,BT_1009	506.346	-1.76069	7.28517e-09	2.19589e-07	-6.65839
gene-BT_RS05115	BT_RS05115	BT_RS05115	BT1016,BT_1016	1387.5	-1.87389	3.49369e-12	2.55039e-10	-9.59339
gene-BT_RS05155	BT_RS05155	BT_RS05155	BT1024,BT_1024	73.0226	-1.35762	1.10997e-05	0.00012056	-3.9188
gene-BT_RS05185	BT_RS05185	BT_RS05185	BT1031,BT_1031	9.44955	-2.37127	0.00145813	0.00668538	-2.17487
gene-BT_RS05205	BT_RS05205	BT_RS05205	BT1035,BT_1035	437.771	-1.05971	0.0136336	0.0379595	-1.42068
gene-BT_RS05235	BT_RS05235	BT_RS05235	BT1041,BT_1041	66.6949	-1.13349	0.000431702	0.00254019	-2.59513
gene-BT_RS05330	BT_RS05330	BT_RS05330	BT1060,BT_1060	4999.37	-1.85594	2.76431e-11	1.53748e-09	-8.81319
gene-BT_RS05340	BT_RS05340	BT_RS05340	BT1062,BT_1062	11.6485	-1.53429	0.00353655	0.0134005	-1.87288
gene-BT_RS05490	BT_RS05490	BT_RS05490	BT1091,BT_1091	15521.9	-1.35807	0.000625435	0.00341758	-2.46628
gene-BT_RS05495	BT_RS05495	BT_RS05495	BT1092,BT_1092	6.68444	-2.27798	0.00830178	0.0258228	-1.588
gene-BT_RS05505	BT_RS05505	BT_RS05505	BT1095,BT_1095	3.61877	-2.02652	0.0129484	0.0365551	-1.43705
gene-BT_RS05660	BT_RS05660	BT_RS05660	BT1122,BT_1122	12.5354	-2.41	4.41857e-06	5.62495e-05	-4.24988
gene-BT_RS05675	BT_RS05675	BT_RS05675	BT1125,BT_1125	23.6878	-2.03663	6.48852e-05	0.000537488	-3.26963
gene-BT_RS05700	BT_RS05700	BT_RS05700	BT1130,BT_1130	22.6637	-1.17448	0.00462775	0.0165171	-1.78207
gene-BT_RS05800	BT_RS05800	BT_RS05800	BT1148,BT_1148	1347.05	-1.04655	0.000516403	0.00294583	-2.53079
gene-BT_RS06015	rsgA	BT_RS06015	BT1190,BT_1190	24.3789	-1.28301	0.00625116	0.0207799	-1.68236
gene-BT_RS06035	BT_RS06035	BT_RS06035	BT1194,BT_1194	20872.7	-1.7234	7.287e-07	1.19876e-05	-4.92127
gene-BT_RS06040	mtgA	BT_RS06040	BT1195,BT_1195	2569.2	-1.23732	4.4751e-06	5.66603e-05	-4.24672
gene-BT_RS06050	BT_RS06050	BT_RS06050	BT1197,BT_1197	24340.7	-1.86378	1.44912e-05	0.000151122	-3.82067
gene-BT_RS06065	BT_RS06065	BT_RS06065	BT1200,BT_1200	5603.97	-2.31458	4.64497e-07	8.03033e-06	-5.09527
gene-BT_RS06115	BT_RS06115	BT_RS06115	BT1211,BT_1211	976.624	-1.73567	1.20078e-15	1.87002e-13	-12.7282
gene-BT_RS06150	BT_RS06150	BT_RS06150	BT1218,BT_1218	3077.79	-1.83221	1.68577e-09	6.15307e-08	-7.21091
gene-BT_RS06205	BT_RS06205	BT_RS06205	BT1228,BT_1228	6579.45	-1.28061	1.79301e-08	4.75964e-07	-6.32243
gene-BT_RS06215	BT_RS06215	BT_RS06215		197.371	-2.26474	5.07222e-05	0.000439655	-3.35689
gene-BT_RS06225	BT_RS06225	BT_RS06225	BT_t21	49.5764	-1.2593	0.000289677	0.00186929	-2.72832
gene-BT_RS06340	BT_RS06340	BT_RS06340	BT1255,BT_1255	556.332	-1.43763	0.000913067	0.00458201	-2.33894
gene-BT_RS06345	BT_RS06345	BT_RS06345	BT1256,BT_1256	69.0184	-2.304	5.89034e-05	0.00049945	-3.30151
gene-BT_RS06350	BT_RS06350	BT_RS06350	BT1257,BT_1257	457.947	-1.1138	0.00506958	0.0177284	-1.75133
gene-BT_RS06360	BT_RS06360	BT_RS06360	BT1259,BT_1259	9691.78	-2.15908	1.32209e-05	0.000139431	-3.85564
gene-BT_RS06370	BT_RS06370	BT_RS06370	BT1262,BT_1262	80.8411	-1.71101	0.00157578	0.00705178	-2.1517
gene-BT_RS06375	BT_RS06375	BT_RS06375	BT1263,BT_1263	310.523	-1.32881	0.00384886	0.01426	-1.84588
gene-BT_RS06410	BT_RS06410	BT_RS06410	BT1270,BT_1270	363.165	-1.21855	8.2057e-06	9.32775e-05	-4.03022
gene-BT_RS06495	BT_RS06495	BT_RS06495	BT1287,BT_1287	9770.49	-2.43397	0.000961706	0.00475687	-2.32268
gene-BT_RS06630	BT_RS06630	BT_RS06630	BT1310,BT_1310	174.583	-1.15245	0.00853491	0.0263492	-1.57923
gene-BT_RS06635	BT_RS06635	BT_RS06635	BT1311,BT_1311	31809.2	-1.21055	1.7999e-05	0.000181034	-3.74224
gene-BT_RS06640	BT_RS06640	BT_RS06640	BT1312,BT_1312	27944.4	-1.5409	0.00165479	0.00734902	-2.13377
gene-BT_RS06655	rnpB	BT_RS06655		290141	-2.06718	0.000170416	0.00119854	-2.92135
gene-BT_RS06695	pstA	BT_RS06695	BT1322,BT_1322	82.7322	-1.47127	1.63761e-06	2.36606e-05	-4.62597
gene-BT_RS06700	pstC	BT_RS06700	BT1323,BT_1323	141.227	-2.04686	3.83719e-09	1.25366e-07	-6.90182
gene-BT_RS06705	BT_RS06705	BT_RS06705	BT1324,BT_1324	396.479	-1.59333	0.000433053	0.00254494	-2.59432
gene-BT_RS06730	tpx	BT_RS06730	BT1329,BT_1329	49241.4	-1.59675	4.88362e-05	0.000427271	-3.3693
gene-BT_RS06735	BT_RS06735	BT_RS06735	BT1330,BT_1330	5661.08	-1.21571	0.0102795	0.0304731	-1.51608
gene-BT_RS06740	BT_RS06740	BT_RS06740	BT1331,BT_1331	6161.65	-1.03725	0.0175823	0.0462688	-1.33471
gene-BT_RS06765	BT_RS06765	BT_RS06765	BT1336,BT_1336	784.53	-1.11928	0.00980088	0.0293784	-1.53197
gene-BT_RS06775	rfbC	BT_RS06775	BT1338,BT_1338	621.151	-1.90534	5.98393e-09	1.83927e-07	-6.73535
gene-BT_RS06780	BT_RS06780	BT_RS06780	BT1339,BT_1339	1538.75	-2.10094	1.06713e-12	8.4502e-11	-10.0731
gene-BT_RS06785	BT_RS06785	BT_RS06785	BT1340,BT_1340	1027.69	-1.76205	8.18261e-09	2.41957e-07	-6.61626
gene-BT_RS06790	BT_RS06790	BT_RS06790	BT1341,BT_1341	1938.48	-1.45527	1.81653e-05	0.000181731	-3.74057
gene-BT_RS06795	BT_RS06795	BT_RS06795	BT1342,BT_1342	1159.7	-1.5227	3.54812e-06	4.68271e-05	-4.3295
gene-BT_RS06800	BT_RS06800	BT_RS06800	BT1343,BT_1343	735.405	-1.71786	1.17255e-08	3.32008e-07	-6.47885
gene-BT_RS06805	BT_RS06805	BT_RS06805	BT1344,BT_1344	1436.73	-1.16137	1.13007e-05	0.000121933	-3.91388
gene-BT_RS06810	BT_RS06810	BT_RS06810	BT1345,BT_1345	993.536	-1.45575	6.76714e-08	1.54981e-06	-5.80972
gene-BT_RS06815	BT_RS06815	BT_RS06815	BT1346,BT_1346	1368.52	-1.62462	3.73297e-11	2.02796e-09	-8.69294
gene-BT_RS06820	BT_RS06820	BT_RS06820	BT1347,BT_1347	1505.04	-1.5894	8.83335e-11	4.34415e-09	-8.3621
gene-BT_RS06825	BT_RS06825	BT_RS06825	BT1348,BT_1348	1454.82	-1.39959	6.70644e-08	1.54714e-06	-5.81047
gene-BT_RS06830	BT_RS06830	BT_RS06830	BT1349,BT_1349	376.754	-1.2434	0.000106949	0.000807214	-3.09301
gene-BT_RS06840	rfbF	BT_RS06840	BT1351,BT_1351	1181.52	-1.15233	9.63881e-06	0.000105959	-3.97486
gene-BT_RS06845	BT_RS06845	BT_RS06845	BT1352,BT_1352	1236.22	-1.38869	3.95105e-07	7.09974e-06	-5.14876
gene-BT_RS06850	BT_RS06850	BT_RS06850	BT1353,BT_1353	1357.77	-1.40642	2.63935e-08	6.70165e-07	-6.17382
gene-BT_RS06855	BT_RS06855	BT_RS06855	BT1354,BT_1354	684.61	-1.38204	8.86663e-08	1.94483e-06	-5.71112
gene-BT_RS06870	BT_RS06870	BT_RS06870	BT1357,BT_1357	1477.84	-1.14685	3.2201e-07	5.88694e-06	-5.23011
gene-BT_RS06875	BT_RS06875	BT_RS06875	BT1358,BT_1358	2903.1	-1.31706	6.83399e-05	0.000560859	-3.25115
gene-BT_RS06915	BT_RS06915	BT_RS06915	BT1366,BT_1366	4410.86	-1.39348	3.82222e-05	0.00034742	-3.45914
gene-BT_RS06920	BT_RS06920	BT_RS06920	BT1367,BT_1367	726.603	-1.74247	1.23525e-06	1.83921e-05	-4.73537
gene-BT_RS06925	murB	BT_RS06925	BT1368,BT_1368	1088.5	-1.67693	1.56137e-06	2.27345e-05	-4.64331
gene-BT_RS07000	BT_RS07000	BT_RS07000	BT_t26	69.8463	-1.24182	0.000311806	0.00199283	-2.70053
gene-BT_RS07010	BT_RS07010	BT_RS07010	BT1383,BT_1383	18495.9	-2.55362	5.19549e-07	8.85888e-06	-5.05262
gene-BT_RS07030	BT_RS07030	BT_RS07030	BT1387,BT_1387	11.2423	-1.19118	0.0075735	0.0240727	-1.61848
gene-BT_RS07050	BT_RS07050	BT_RS07050	BT1391,BT_1391	71721.7	-1.23958	0.000380613	0.00230639	-2.63707
gene-BT_RS07080	BT_RS07080	BT_RS07080	BT1397,BT_1397	255.295	-1.07	0.0113389	0.0330066	-1.4814
gene-BT_RS07085	BT_RS07085	BT_RS07085	BT1398,BT_1398	224.59	-1.15691	0.000373764	0.00227669	-2.6427
gene-BT_RS07115	BT_RS07115	BT_RS07115	BT1404,BT_1404	365.448	-1.78329	0.000912342	0.00458201	-2.33894
gene-BT_RS07245	BT_RS07245	BT_RS07245	BT1430,BT_1430	147.712	-1.05323	0.000319896	0.00203064	-2.69237
gene-BT_RS07270	BT_RS07270	BT_RS07270	BT1435,BT_1435	11695.7	-2.98833	9.52845e-11	4.63718e-09	-8.33375
gene-BT_RS07275	BT_RS07275	BT_RS07275	BT1436,BT_1436	3824.36	-3.29893	7.59092e-10	3.08389e-08	-7.5109
gene-BT_RS07300	BT_RS07300	BT_RS07300	BT1441,BT_1441	278.852	-1.08601	6.00634e-06	7.25106e-05	-4.1396
gene-BT_RS07350	BT_RS07350	BT_RS07350	BT1451,BT_1451	2429.89	-1.27509	0.00417828	0.0151373	-1.81995
gene-BT_RS07355	BT_RS07355	BT_RS07355	BT1452,BT_1452	8764.69	-1.18371	0.00621352	0.0207354	-1.68329
gene-BT_RS07370	BT_RS07370	BT_RS07370	BT1455,BT_1455	20.7324	-1.25108	0.0113101	0.0329638	-1.48196
gene-BT_RS07375	trxA	BT_RS07375	BT1456,BT_1456	1336.02	-2.02583	0.00281839	0.0111725	-1.95185
gene-BT_RS07395	BT_RS07395	BT_RS07395	BT1460,BT_1460	39.8752	-2.29447	8.86706e-07	1.39484e-05	-4.85547
gene-BT_RS07430	BT_RS07430	BT_RS07430	BT1467,BT_1467	7.28507	-1.82151	0.00647185	0.0213837	-1.66992
gene-BT_RS07450	BT_RS07450	BT_RS07450	BT1471,BT_1471	2832.25	-1.42639	8.16195e-06	9.30064e-05	-4.03149
gene-BT_RS07480	BT_RS07480	BT_RS07480	BT1477,BT_1477	4284.62	-1.23217	6.08674e-05	0.000512383	-3.29041
gene-BT_RS07500	BT_RS07500	BT_RS07500	BT1481,BT_1481	3916.41	-1.74872	1.24547e-08	3.50533e-07	-6.45527
gene-BT_RS07560	BT_RS07560	BT_RS07560	BT1493,BT_1493	3108.77	-1.11749	0.00623793	0.0207799	-1.68236
gene-BT_RS07565	BT_RS07565	BT_RS07565	BT1494,BT_1494	2536.69	-1.79601	2.25665e-07	4.37471e-06	-5.35905
gene-BT_RS07590	BT_RS07590	BT_RS07590	BT1499,BT_1499	1819.15	-1.15775	0.0100603	0.0299754	-1.52323
gene-BT_RS07595	BT_RS07595	BT_RS07595	BT1500,BT_1500	15276.4	-1.02283	9.7888e-06	0.000107104	-3.9702
gene-BT_RS07630	BT_RS07630	BT_RS07630	BT1509,BT_1509	1442.34	-1.25638	4.71213e-05	0.000416164	-3.38074
gene-BT_RS07635	BT_RS07635	BT_RS07635	BT1510,BT_1510	1381.93	-1.14295	0.00261282	0.0105347	-1.97738
gene-BT_RS07640	BT_RS07640	BT_RS07640	BT1511,BT_1511	4.67469	-1.77234	0.0120017	0.0344634	-1.46264
gene-BT_RS07650	BT_RS07650	BT_RS07650	BT1513,BT_1513	1211.92	-1.21831	3.88373e-05	0.000351643	-3.4539
gene-BT_RS07670	BT_RS07670	BT_RS07670	BT1517,BT_1517	924.151	-1.76351	0.00118356	0.00564244	-2.24853
gene-BT_RS07675	BT_RS07675	BT_RS07675	BT1518,BT_1518	211.267	-1.19149	0.0174766	0.0461304	-1.33601
gene-BT_RS07680	BT_RS07680	BT_RS07680	BT1519,BT_1519	136.971	-1.42912	0.000667395	0.00358811	-2.44513
gene-BT_RS07735	BT_RS07735	BT_RS07735	BT1530,BT_1530	820.666	-2.41267	2.58854e-15	3.55696e-13	-12.4489
gene-BT_RS07745	BT_RS07745	BT_RS07745	BT1532,BT_1532	155.024	-1.10247	0.00351874	0.0133438	-1.87472
gene-BT_RS07750	BT_RS07750	BT_RS07750	BT1533,BT_1533	208.32	-1.33414	6.4504e-05	0.00053528	-3.27142
gene-BT_RS07755	BT_RS07755	BT_RS07755	BT1534,BT_1534	168.953	-1.80734	1.53582e-09	5.69471e-08	-7.24453
gene-BT_RS07760	BT_RS07760	BT_RS07760	BT1535,BT_1535	370.408	-2.24241	1.22757e-10	5.85226e-09	-8.23268
gene-BT_RS07765	BT_RS07765	BT_RS07765	BT1536,BT_1536	378.332	-2.83327	1.95405e-10	8.95033e-09	-8.04816
gene-BT_RS07770	BT_RS07770	BT_RS07770	BT1537,BT_1537	13336.4	-1.59059	1.35446e-06	1.98371e-05	-4.70252
gene-BT_RS07795	BT_RS07795	BT_RS07795	BT1542,BT_1542	19132.1	-2.44362	4.03364e-08	9.76433e-07	-6.01036
gene-BT_RS07875	BT_RS07875	BT_RS07875	BT1557,BT_1557	1582.1	-1.05417	0.000165662	0.00116989	-2.93185
gene-BT_RS07880	BT_RS07880	BT_RS07880	BT1558,BT_1558	1530.11	-1.40583	1.56376e-08	4.22307e-07	-6.37437
gene-BT_RS07940	BT_RS07940	BT_RS07940	BT1570,BT_1570	34.1732	-1.60045	0.000377323	0.00228942	-2.64027
gene-BT_RS07945	BT_RS07945	BT_RS07945	BT1571,BT_1571	5.56166	-2.3671	0.000532648	0.00300185	-2.52261
gene-BT_RS07950	BT_RS07950	BT_RS07950	BT1572,BT_1572	5649.65	-2.28085	0.0018587	0.00805295	-2.09405
gene-BT_RS07955	BT_RS07955	BT_RS07955	BT1573,BT_1573	9016.32	-1.26454	0.00442905	0.0159296	-1.7978
gene-BT_RS07960	BT_RS07960	BT_RS07960	BT1574,BT_1574	44.2752	-1.20154	0.00290156	0.0114301	-1.94195
gene-BT_RS07965	BT_RS07965	BT_RS07965	BT1575,BT_1575	6071.05	-1.65254	1.64837e-05	0.00016963	-3.7705
gene-BT_RS07970	BT_RS07970	BT_RS07970	BT1576,BT_1576	32413.1	-2.63707	1.21693e-06	1.82423e-05	-4.73892
gene-BT_RS07975	pdxH	BT_RS07975	BT1577,BT_1577	2570.1	-1.85985	1.25078e-05	0.000133417	-3.87479
gene-BT_RS07990	BT_RS07990	BT_RS07990	BT1580,BT_1580	2252.14	-1.01079	1.61728e-09	5.94955e-08	-7.22552
gene-BT_RS08010	BT_RS08010	BT_RS08010	BT1583,BT_1583	770.337	-1.81466	0.000103326	0.000781132	-3.10728
gene-BT_RS08040	BT_RS08040	BT_RS08040	BT1588,BT_1588	245.581	-1.12503	0.00469229	0.0166584	-1.77837
gene-BT_RS08075	feoB	BT_RS08075	BT1592,BT_1592	2554.05	-1.60603	2.65814e-08	6.71289e-07	-6.17309
gene-BT_RS08230	BT_RS08230	BT_RS08230	BT1623,BT_1623	3081.96	-1.76499	5.95509e-09	1.83927e-07	-6.73535
gene-BT_RS08345	BT_RS08345	BT_RS08345	BT1646,BT_1646	36.4607	-1.74536	0.000460805	0.00267438	-2.57278
gene-BT_RS08355	BT_RS08355	BT_RS08355	BT1648,BT_1648	33.2093	-1.13852	0.0112036	0.032735	-1.48499
gene-BT_RS08360	BT_RS08360	BT_RS08360	BT1649,BT_1649	33.3667	-1.55103	0.000119419	0.000885596	-3.05276
gene-BT_RS08365	BT_RS08365	BT_RS08365	BT1650,BT_1650	36.975	-1.57633	0.00150058	0.00682694	-2.16577
gene-BT_RS08370	BT_RS08370	BT_RS08370	BT1651,BT_1651	58.8859	-1.06344	0.00412095	0.0150063	-1.82373
gene-BT_RS08405	fsa	BT_RS08405	BT1658,BT_1658	37551.6	-1.44453	5.33613e-07	9.0656e-06	-5.0426
gene-BT_RS08410	BT_RS08410	BT_RS08410	BT1659,BT_1659	21159.8	-1.76627	1.46642e-05	0.000152247	-3.81745
gene-BT_RS08415	gpmA	BT_RS08415	BT1660,BT_1660	14235.3	-2.10463	3.0817e-07	5.66839e-06	-5.24654
gene-BT_RS08450	BT_RS08450	BT_RS08450	BT1666,BT_1666	755.181	-1.98871	1.11013e-08	3.21159e-07	-6.49328
gene-BT_RS08455	BT_RS08455	BT_RS08455	BT1667,BT_1667	1163.04	-2.9062	3.24706e-14	3.61197e-12	-11.4423
gene-BT_RS08525	BT_RS08525	BT_RS08525		51.3256	-2.08417	1.98142e-05	0.000196096	-3.70753
gene-BT_RS08630	BT_RS08630	BT_RS08630	BT1703,BT_1703	7.15272	-1.66019	0.0191723	0.049162	-1.30837
gene-BT_RS08675	BT_RS08675	BT_RS08675	BT1711,BT_1711	6.16114	-1.617	0.0164382	0.044011	-1.35644
gene-BT_RS08705	BT_RS08705	BT_RS08705	BT1717,BT_1717	16.8389	-1.27517	0.0130297	0.0366797	-1.43557
gene-BT_RS08710	BT_RS08710	BT_RS08710	BT1718,BT_1718	75.7147	-1.42377	1.46083e-05	0.000152004	-3.81814
gene-BT_RS08715	aepY	BT_RS08715	BT1719,BT_1719	62.7413	-1.74694	1.30109e-09	4.98254e-08	-7.30255
gene-BT_RS08720	aepX	BT_RS08720	BT1720,BT_1720	54.8273	-1.69338	1.3246e-07	2.77513e-06	-5.55672
gene-BT_RS08725	BT_RS08725	BT_RS08725	BT1721,BT_1721	3.23827	-2.27808	0.0150427	0.0408415	-1.3889
gene-BT_RS08740	BT_RS08740	BT_RS08740	BT1724,BT_1724	63.8177	-1.26313	0.000195284	0.00133192	-2.87552
gene-BT_RS08860	BT_RS08860	BT_RS08860	BT1748,BT_1748	1680.4	-2.64908	5.87572e-10	2.4731e-08	-7.60676
gene-BT_RS08865	BT_RS08865	BT_RS08865	BT1749,BT_1749	48.1009	-2.58382	0.000351477	0.00216351	-2.66484
gene-BT_RS08870	BT_RS08870	BT_RS08870	BT1750,BT_1750	33.4934	-1.66325	0.00159183	0.00711229	-2.14799
gene-BT_RS08875	BT_RS08875	BT_RS08875	BT1751,BT_1751	41.8881	-1.66314	6.21396e-05	0.000521214	-3.28298
gene-BT_RS09010	BT_RS09010	BT_RS09010	BT1778,BT_1778	29.5324	-1.05218	0.00213346	0.00897977	-2.04673
gene-BT_RS09040	BT_RS09040	BT_RS09040	BT1784,BT_1784	31498.6	-2.39602	0.000407214	0.00241741	-2.61665
gene-BT_RS09055	BT_RS09055	BT_RS09055	BT1787,BT_1787	26.6056	-1.76903	5.54235e-05	0.000472515	-3.32558
gene-BT_RS09085	BT_RS09085	BT_RS09085	BT1793,BT_1793	1661.56	-1.38318	7.8454e-05	0.00062549	-3.20378
gene-BT_RS09110	BT_RS09110	BT_RS09110	BT1798,BT_1798	331.956	-2.60945	6.85621e-18	1.6859e-15	-14.7732
gene-BT_RS09115	BT_RS09115	BT_RS09115	BT1799,BT_1799	516.27	-2.37492	3.27497e-10	1.4647e-08	-7.83425
gene-BT_RS09175	BT_RS09175	BT_RS09175	BT1811,BT_1811	1081.3	-1.69071	0.000188067	0.00129594	-2.88742
gene-BT_RS09180	BT_RS09180	BT_RS09180	BT1812,BT_1812	7402.71	-1.8069	7.85942e-05	0.00062554	-3.20374
gene-BT_RS09215	BT_RS09215	BT_RS09215	BT1819,BT_1819	2303	-1.4685	0.00269078	0.0107816	-1.96732
gene-BT_RS09225	BT_RS09225	BT_RS09225	BT1821,BT_1821	4395.11	-1.96116	3.01222e-06	4.044e-05	-4.39319
gene-BT_RS09255	BT_RS09255	BT_RS09255	BT1827,BT_1827	476.789	-1.79352	3.29181e-10	1.4647e-08	-7.83425
gene-BT_RS09275	BT_RS09275	BT_RS09275	BT1831,BT_1831	2625.68	-1.60951	1.43109e-05	0.000149577	-3.82514
gene-BT_RS09285	BT_RS09285	BT_RS09285	BT1833,BT_1833	2249.01	-1.52234	2.28628e-05	0.000220237	-3.65711
gene-BT_RS09290	BT_RS09290	BT_RS09290		66.2796	-2.14786	0.000149302	0.00107479	-2.96868
gene-BT_RS09360	BT_RS09360	BT_RS09360	BT1847,BT_1847	16402.8	-2.13472	2.38882e-09	8.2063e-08	-7.08585
gene-BT_RS09410	BT_RS09410	BT_RS09410	BT1858,BT_1858	249.055	-1.16428	0.00065291	0.00354246	-2.4507
gene-BT_RS09480	BT_RS09480	BT_RS09480	BT1868,BT_1868	127.596	-1.43583	0.00249936	0.0101805	-1.99223
gene-BT_RS09565	BT_RS09565	BT_RS09565	BT1884,BT_1884	10.0489	-1.74453	0.00202127	0.00858392	-2.06631
gene-BT_RS09570	BT_RS09570	BT_RS09570	BT1885,BT_1885	23.9459	-2.11241	0.000188877	0.00129769	-2.88683
gene-BT_RS09580	BT_RS09580	BT_RS09580	BT1887,BT_1887	228.104	-2.59775	0.00021698	0.00145492	-2.83716
gene-BT_RS09620	BT_RS09620	BT_RS09620	BT1895,BT_1895	77.5398	-3.78645	3.1806e-25	1.14306e-22	-21.9419
gene-BT_RS09625	BT_RS09625	BT_RS09625	BT1896,BT_1896	105.335	-3.10551	8.74644e-10	3.49259e-08	-7.45685
gene-BT_RS09660	BT_RS09660	BT_RS09660		54.2347	-1.78151	0.000767264	0.00396972	-2.40124
gene-BT_RS09670	BT_RS09670	BT_RS09670	BT1905,BT_1905	11.4257	-1.28263	0.018099	0.0472659	-1.32545
gene-BT_RS09685	BT_RS09685	BT_RS09685	BT1908,BT_1908	8521.13	-2.103	1.3808e-07	2.86715e-06	-5.54255
gene-BT_RS09700	pncB	BT_RS09700	BT1913,BT_1913	1364.1	-1.07798	5.11315e-06	6.35336e-05	-4.197
gene-BT_RS09705	BT_RS09705	BT_RS09705	BT1914,BT_1914	1748.55	-2.86364	1.57783e-06	2.28932e-05	-4.64029
gene-BT_RS09745	BT_RS09745	BT_RS09745	BT1924,BT_1924	786.522	-1.57901	2.1736e-09	7.63538e-08	-7.11717
gene-BT_RS09755	BT_RS09755	BT_RS09755	BT1926,BT_1926	45.6071	-1.41363	9.62358e-05	0.000735865	-3.1332
gene-BT_RS09760	BT_RS09760	BT_RS09760	BT1927,BT_1927	92.8444	-1.60333	0.00338546	0.0129117	-1.88902
gene-BT_RS24440	BT_RS24440	BT_RS24440		14.0647	-1.64091	0.00170283	0.00751238	-2.12422
gene-BT_RS09770	BT_RS09770	BT_RS09770	BT1928,BT_1928	6.57969	-1.56621	0.0113642	0.0330595	-1.4807
gene-BT_RS09850	BT_RS09850	BT_RS09850	BT1942,BT_1942	15.7927	-1.76831	0.0010183	0.00498167	-2.30263
gene-BT_RS10025	BT_RS10025	BT_RS10025	BT1979,BT_1979	6056.85	-1.61652	0.00119327	0.00567578	-2.24597
gene-BT_RS10060	rpiA	BT_RS10060	BT1986,BT_1986	2967.81	-1.78244	8.45507e-07	1.34819e-05	-4.87025
gene-BT_RS10070	BT_RS10070	BT_RS10070	BT1988,BT_1988	18.6317	-1.33398	0.0029536	0.011596	-1.93569
gene-BT_RS10075	BT_RS10075	BT_RS10075	BT1989,BT_1989	38.7568	-1.39692	0.0133287	0.0373331	-1.42791
gene-BT_RS10100	BT_RS10100	BT_RS10100	BT1993,BT_1993	3125.96	-1.59415	0.000641198	0.00349147	-2.45699
gene-BT_RS10105	BT_RS10105	BT_RS10105	BT1995,BT_1995	2320.32	-1.05687	0.00658585	0.0215621	-1.66631
gene-BT_RS10140	BT_RS10140	BT_RS10140	BT2002,BT_2002	1675.42	-1.25096	9.57702e-05	0.000733506	-3.1346
gene-BT_RS10280	BT_RS10280	BT_RS10280	BT2030,BT_2030	1942.65	-1.17543	0.00185983	0.00805295	-2.09405
gene-BT_RS10285	BT_RS10285	BT_RS10285		20.9788	-1.57886	0.00241643	0.00990311	-2.00423
gene-BT_RS10295	BT_RS10295	BT_RS10295	BT2033,BT_2033	9.56154	-1.55245	0.00953153	0.0287113	-1.54195
gene-BT_RS10310	BT_RS10310	BT_RS10310	BT2036,BT_2036	2511.79	-1.16216	0.00386277	0.0143002	-1.84466
gene-BT_RS10335	BT_RS10335	BT_RS10335	BT2040,BT_2040	1194.08	-1.07358	0.012935	0.0365551	-1.43705
gene-BT_RS10360	BT_RS10360	BT_RS10360		1021.57	-1.24661	0.0128545	0.0364199	-1.43866
gene-BT_RS10455	BT_RS10455	BT_RS10455	BT2063,BT_2063	28.6146	-1.7148	0.00369393	0.0138397	-1.85887
gene-BT_RS24370	BT_RS24370	BT_RS24370		53.6851	-3.04693	1.71368e-11	1.03978e-09	-8.98306
gene-BT_RS10485	BT_RS10485	BT_RS10485	BT2069,BT_2069	316.388	-2.00716	1.18378e-06	1.78984e-05	-4.74718
gene-BT_RS10555	BT_RS10555	BT_RS10555	BT2083,BT_2083	4583.68	-2.03219	2.08121e-05	0.000203419	-3.69161
gene-BT_RS10570	BT_RS10570	BT_RS10570	BT2086,BT_2086	22955.7	-2.55826	1.51542e-07	3.09172e-06	-5.5098
gene-BT_RS10650	BT_RS10650	BT_RS10650	BT2103,BT_2103	3510.11	-1.03161	0.0053375	0.0184036	-1.7351
gene-BT_RS10655	BT_RS10655	BT_RS10655	BT2104,BT_2104	469.775	-1.75387	8.9961e-05	0.000695857	-3.15748
gene-BT_RS10705	BT_RS10705	BT_RS10705	BT2114,BT_2114	295.081	-1.67231	0.00208094	0.00878245	-2.05638
gene-BT_RS10790	BT_RS10790	BT_RS10790	BT2131,BT_2131	2482.05	-1.05392	0.00372598	0.0139151	-1.85651
gene-BT_RS10815	BT_RS10815	BT_RS10815	BT2136,BT_2136	606.007	-2.64466	8.62228e-18	2.01416e-15	-14.6959
gene-BT_RS10855	BT_RS10855	BT_RS10855	BT2144,BT_2144	4139.06	-1.36648	0.00108819	0.00526822	-2.27834
gene-BT_RS10880	folB	BT_RS10880	BT2149,BT_2149	152.589	-1.36262	0.00599827	0.0202047	-1.69455
gene-BT_RS10910	BT_RS10910	BT_RS10910	BT2155,BT_2155	11237	-1.36575	0.000130264	0.000955404	-3.01981
gene-BT_RS10955	BT_RS10955	BT_RS10955	BT2164,BT_2164	182.608	-1.10764	2.29225e-06	3.1553e-05	-4.50096
gene-BT_RS10960	BT_RS10960	BT_RS10960	BT2165,BT_2165	16947.9	-1.26098	2.31466e-09	8.01045e-08	-7.09634
gene-BT_RS10965	BT_RS10965	BT_RS10965	BT2166,BT_2166	9989.94	-1.88666	1.6691e-08	4.48163e-07	-6.34856
gene-BT_RS10985	BT_RS10985	BT_RS10985	BT2170,BT_2170	3464.17	-2.24215	9.80923e-13	8.04013e-11	-10.0947
gene-BT_RS10990	BT_RS10990	BT_RS10990	BT2171,BT_2171	4151.13	-2.17042	4.90643e-15	6.19537e-13	-12.2079
gene-BT_RS11025	BT_RS11025	BT_RS11025	BT2178,BT_2178	941.303	-4.22604	1.00732e-09	3.9883e-08	-7.39921
gene-BT_RS11175	BT_RS11175	BT_RS11175	BT2209,BT_2209	576.309	-1.1602	0.000738438	0.00386769	-2.41255
gene-BT_RS11230	BT_RS11230	BT_RS11230	BT2220,BT_2220	49.7718	-1.28931	3.39631e-06	4.49506e-05	-4.34726
gene-BT_RS11235	BT_RS11235	BT_RS11235	BT2221,BT_2221	12.1945	-1.82444	0.000164714	0.00116598	-2.93331
gene-BT_RS11240	BT_RS11240	BT_RS11240	BT2222,BT_2222	3843.96	-2.08231	1.21824e-06	1.82423e-05	-4.73892
gene-BT_RS11245	BT_RS11245	BT_RS11245	BT2223,BT_2223	88.8137	-1.3459	1.42277e-05	0.000149375	-3.82572
gene-BT_RS11255	BT_RS11255	BT_RS11255	BT2225,BT_2225	52.7403	-1.65278	0.00336307	0.0128585	-1.89081
gene-BT_RS11265	BT_RS11265	BT_RS11265	BT2227,BT_2227	19.1878	-1.72026	0.0175211	0.0461956	-1.3354
gene-BT_RS11270	BT_RS11270	BT_RS11270	BT2228,BT_2228	4301.46	-1.44349	5.88431e-09	1.83277e-07	-6.73689
gene-BT_RS11295	BT_RS11295	BT_RS11295	BT2233,BT_2233	426.665	-1.12304	0.000131743	0.000963228	-3.01627
gene-BT_RS11310	BT_RS11310	BT_RS11310	BT2236,BT_2236	100.698	-1.49845	9.26323e-05	0.000714155	-3.14621
gene-BT_RS11455	BT_RS11455	BT_RS11455	BT2267,BT_2267	4841.67	-2.34325	1.27469e-08	3.54484e-07	-6.4504
gene-BT_RS11510	BT_RS11510	BT_RS11510	BT2277,BT_2277	25.8266	-1.17177	0.0110824	0.0324418	-1.48889
gene-BT_RS11570	BT_RS11570	BT_RS11570	BT2288,BT_2288	12.2591	-1.28293	0.0145846	0.039946	-1.39853
gene-BT_RS11580	traM	BT_RS11580	BT2290,BT_2290	24.2416	-2.06877	0.00193665	0.00833437	-2.07913
gene-BT_RS11600	BT_RS11600	BT_RS11600	BT2294,BT_2294	30.9969	-1.74949	0.000689459	0.00366775	-2.4356
gene-BT_RS11605	BT_RS11605	BT_RS11605	BT2295,BT_2295	5.79779	-1.93697	0.0112211	0.0327656	-1.48458
gene-BT_RS11610	BT_RS11610	BT_RS11610	BT2296,BT_2296	18.6198	-1.57535	0.0179728	0.0470678	-1.32728
gene-BT_RS11635	BT_RS11635	BT_RS11635	BT2301,BT_2301	5.71053	-1.93211	0.00520785	0.01809	-1.74256
gene-BT_RS11675	BT_RS11675	BT_RS11675	BT2308,BT_2308	23.7755	-1.58158	0.000311489	0.00199283	-2.70053
gene-BT_RS11680	BT_RS11680	BT_RS11680	BT2309,BT_2309	41.5718	-1.86423	1.28022e-07	2.70642e-06	-5.5676
gene-BT_RS11690	BT_RS11690	BT_RS11690	BT2311,BT_2311	30.7783	-1.3179	0.000717999	0.00377758	-2.42279
gene-BT_RS11750	BT_RS11750	BT_RS11750	BT2323,BT_2323	3.3242	-2.2982	0.00911432	0.0277589	-1.5566
gene-BT_RS11755	BT_RS11755	BT_RS11755	BT2324,BT_2324	77.8302	-1.51606	0.00549077	0.0187933	-1.726
gene-BT_RS11790	BT_RS11790	BT_RS11790	BT2332,BT_2332	15.0768	-1.41426	0.0142874	0.0393347	-1.40522
gene-BT_RS11795	BT_RS11795	BT_RS11795	BT2333,BT_2333	57.4507	-1.45824	0.00166665	0.00738381	-2.13172
gene-BT_RS11800	BT_RS11800	BT_RS11800	BT2334,BT_2334	28.9273	-2.72726	5.36375e-07	9.07951e-06	-5.04194
gene-BT_RS11890	BT_RS11890	BT_RS11890	BT2352,BT_2352	3058.43	-1.15774	0.00231399	0.00954187	-2.02037
gene-BT_RS11965	BT_RS11965	BT_RS11965	BT2368,BT_2368	353.974	-1.56167	6.84268e-05	0.000560859	-3.25115
gene-BT_RS11970	BT_RS11970	BT_RS11970	BT2369,BT_2369	525.153	-1.34006	8.89936e-09	2.61496e-07	-6.58254
gene-BT_RS12015	BT_RS12015	BT_RS12015	BT2378,BT_2378	9.04776	-1.46798	0.00684741	0.0222624	-1.65243
gene-BT_RS12030	BT_RS12030	BT_RS12030	BT2380,BT_2380	181.769	-1.0062	0.00204427	0.00866683	-2.06214
gene-BT_RS12040	cls	BT_RS12040	BT2382,BT_2382	1777.22	-2.74883	2.61247e-12	1.96862e-10	-9.70584
gene-BT_RS12045	BT_RS12045	BT_RS12045	BT2383,BT_2383	1278.14	-1.7476	8.67901e-06	9.74719e-05	-4.01112
gene-BT_RS12070	BT_RS12070	BT_RS12070	BT2388,BT_2388	8154.3	-2.78607	8.68076e-15	1.03991e-12	-11.983
gene-BT_RS12080	BT_RS12080	BT_RS12080	BT2390,BT_2390	56.2627	-2.84749	8.89881e-06	9.94623e-05	-4.00234
gene-BT_RS12105	BT_RS12105	BT_RS12105	BT2395,BT_2395	22.6509	-1.22772	0.00429877	0.0155448	-1.80842
gene-BT_RS12110	BT_RS12110	BT_RS12110	BT2396,BT_2396	223.234	-4.09864	8.02972e-07	1.29362e-05	-4.88819
gene-BT_RS12205	BT_RS12205	BT_RS12205	BT2414,BT_2414	933.128	-1.2477	0.00386943	0.0143135	-1.84425
gene-BT_RS12225	BT_RS12225	BT_RS12225	BT2418,BT_2418	1403.25	-1.82625	2.16089e-15	3.25668e-13	-12.4872
gene-BT_RS12250	BT_RS12250	BT_RS12250	BT2422,BT_2422	44.3713	-3.42956	2.57025e-06	3.47058e-05	-4.4596
gene-BT_RS12255	BT_RS12255	BT_RS12255	BT2423,BT_2423	13.8999	-2.86396	1.64208e-05	0.000169356	-3.7712
gene-BT_RS12260	kdpB	BT_RS12260	BT2424,BT_2424	22.0625	-1.89196	0.000388604	0.00233584	-2.63156
gene-BT_RS12265	kdpA	BT_RS12265	BT2425,BT_2425	33.2928	-2.96472	9.05159e-07	1.41499e-05	-4.84925
gene-BT_RS12315	BT_RS12315	BT_RS12315	BT2430,BT_2430	7904.34	-2.01563	8.67607e-08	1.92107e-06	-5.71646
gene-BT_RS12340	BT_RS12340	BT_RS12340	BT2435,BT_2435	741.18	-2.20641	1.31366e-05	0.000138855	-3.85744
gene-BT_RS12350	BT_RS12350	BT_RS12350	BT2437,BT_2437	172298	-1.83549	0.00142409	0.0065673	-2.18261
gene-BT_RS12355	BT_RS12355	BT_RS12355	BT2438,BT_2438	199412	-1.69726	0.00442288	0.0159196	-1.79807
gene-BT_RS12375	BT_RS12375	BT_RS12375	BT2442,BT_2442	28.9801	-2.13033	4.64154e-07	8.03033e-06	-5.09527
gene-BT_RS12435	BT_RS12435	BT_RS12435	BT2456,BT_2456	11.7571	-1.8841	0.000114176	0.000856227	-3.06741
gene-BT_RS12465	BT_RS12465	BT_RS12465	BT2462,BT_2462	463.291	-1.56683	0.00314694	0.0122114	-1.91324
gene-BT_RS12515	BT_RS12515	BT_RS12515		54.0663	-1.00195	0.0019391	0.00833437	-2.07913
gene-BT_RS12525	ccsA	BT_RS12525	BT2474,BT_2474	7.01272	-1.55798	0.00774844	0.0245429	-1.61007
gene-BT_RS12550	BT_RS12550	BT_RS12550	BT2479,BT_2479	16.0879	-1.66544	0.000560125	0.00313402	-2.5039
gene-BT_RS12610	BT_RS12610	BT_RS12610	BT2492,BT_2492	56.2512	-1.25509	0.00643358	0.0212873	-1.67188
gene-BT_RS12620	BT_RS12620	BT_RS12620	BT2494,BT_2494	614.136	-1.81545	0.000301248	0.00193595	-2.71311
gene-BT_RS12645	msrB	BT_RS12645	BT2499,BT_2499	19336.8	-2.28775	5.26006e-06	6.48417e-05	-4.18815
gene-BT_RS12650	BT_RS12650	BT_RS12650	BT2500,BT_2500	5378.62	-2.81985	0.000216166	0.00145357	-2.83756
gene-BT_RS12660	BT_RS12660	BT_RS12660	BT2502,BT_2502	1254.53	-1.47045	2.50619e-06	3.40375e-05	-4.46804
gene-BT_RS12700	BT_RS12700	BT_RS12700	BT2510,BT_2510	34389.1	-1.3282	9.31888e-09	2.72111e-07	-6.56525
gene-BT_RS12705	BT_RS12705	BT_RS12705	BT2511,BT_2511	314.408	-2.20365	1.92658e-05	0.000191104	-3.71873
gene-BT_RS12710	cadA	BT_RS12710	BT2512,BT_2512	425.464	-1.31113	0.00868052	0.0266988	-1.57351
gene-BT_RS12775	BT_RS12775	BT_RS12775	BT2526,BT_2526	1947.68	-1.12445	1.36273e-11	8.91969e-10	-9.04965
gene-BT_RS12795	BT_RS12795	BT_RS12795	BT2530,BT_2530	14.898	-1.80869	0.00228515	0.00945635	-2.02428
gene-BT_RS12835	BT_RS12835	BT_RS12835	BT2538,BT_2538	75.6969	-1.11083	0.0045511	0.0163183	-1.78733
gene-BT_RS12840	BT_RS12840	BT_RS12840	BT2539,BT_2539	2878.27	-2.05964	5.36633e-12	3.79871e-10	-9.42036
gene-BT_RS12895	BT_RS12895	BT_RS12895	BT2550,BT_2550	714.146	-1.14943	0.000493938	0.00283498	-2.54745
gene-BT_RS12910	BT_RS12910	BT_RS12910	BT2553,BT_2553	4616.42	-1.20445	9.3571e-17	1.98711e-14	-13.7018
gene-BT_RS12915	BT_RS12915	BT_RS12915	BT2554,BT_2554	719.64	-1.26586	3.17105e-08	7.8387e-07	-6.10576
gene-BT_RS12920	BT_RS12920	BT_RS12920	BT2555,BT_2555	6.27773	-2.10832	0.0085592	0.0263925	-1.57852
gene-BT_RS12950	BT_RS12950	BT_RS12950	BT2561,BT_2561	947.835	-1.28207	0.00514441	0.0179497	-1.74594
gene-BT_RS12985	BT_RS12985	BT_RS12985	BT2568,BT_2568	2895.15	-1.07527	0.0107576	0.0317096	-1.49881
gene-BT_RS12990	BT_RS12990	BT_RS12990	BT2569,BT_2569	9118.28	-2.80307	5.15504e-07	8.82211e-06	-5.05443
gene-BT_RS13010	BT_RS13010	BT_RS13010	BT2572,BT_2572	1461.9	-1.74403	6.80615e-06	8.00966e-05	-4.09639
gene-BT_RS13095	BT_RS13095	BT_RS13095	BT2588,BT_2588	2.08502	-3.02895	0.0185343	0.0480533	-1.31828
gene-BT_RS13190	BT_RS13190	BT_RS13190	BT2607,BT_2607	30.0028	-1.97453	2.06267e-05	0.000202453	-3.69368
gene-BT_RS13370	BT_RS13370	BT_RS13370	BT2647,BT_2647	4.93864	-2.02466	0.00812392	0.025439	-1.5945
gene-BT_RS13405	BT_RS13405	BT_RS13405	BT2654,BT_2654	1176.66	-2.293	1.40634e-09	5.31313e-08	-7.27465
gene-BT_RS13480	BT_RS13480	BT_RS13480	BT2669,BT_2669	2672.16	-1.5602	3.92556e-09	1.26484e-07	-6.89796
gene-BT_RS13520	BT_RS13520	BT_RS13520	BT2675,BT_2675	12.2289	-2.54432	0.000244749	0.00161052	-2.79304
gene-BT_RS13525	BT_RS13525	BT_RS13525	BT2676,BT_2676	157.154	-1.47562	0.011671	0.0337419	-1.47183
gene-BT_RS13530	BT_RS13530	BT_RS13530	BT_2676a	46.7914	-1.81883	0.000375326	0.00228323	-2.64145
gene-BT_RS13625	BT_RS13625	BT_RS13625	BT2695,BT_2695	2448.44	-1.41616	0.00121699	0.00577234	-2.23865
gene-BT_RS13635	BT_RS13635	BT_RS13635	BT2698,BT_2698	167.409	-1.23875	0.00947902	0.028627	-1.54322
gene-BT_RS13640	BT_RS13640	BT_RS13640	BT2699,BT_2699	1016.37	-1.0814	3.40205e-05	0.000313498	-3.50376
gene-BT_RS13885	raiA	BT_RS13885	BT2741,BT_2741	11017.6	-1.76833	0.00155846	0.00700109	-2.15483
gene-BT_RS13890	xerC	BT_RS13890	BT2742,BT_2742	47513.8	-1.4774	0.00110262	0.00531346	-2.27462
gene-BT_RS13950	BT_RS13950	BT_RS13950	BT2753,BT_2753	16848.7	-1.51883	2.14915e-11	1.23961e-09	-8.90672
gene-BT_RS13955	BT_RS13955	BT_RS13955	BT2754,BT_2754	1985.56	-1.17403	0.000171804	0.0012052	-2.91894
gene-BT_RS13960	BT_RS13960	BT_RS13960	BT2755,BT_2755	34558.2	-1.6774	1.13952e-06	1.72851e-05	-4.76233
gene-BT_RS13965	BT_RS13965	BT_RS13965	BT2756,BT_2756	7699.6	-1.45557	7.54463e-05	0.000605651	-3.21778
gene-BT_RS13980	BT_RS13980	BT_RS13980	BT2759,BT_2759	3258.15	-2.54061	3.80583e-12	2.73551e-10	-9.56296
gene-BT_RS13985	BT_RS13985	BT_RS13985	BT2760,BT_2760	2365.78	-2.34514	2.79081e-17	6.20889e-15	-14.207
gene-BT_RS13995	BT_RS13995	BT_RS13995	BT2762,BT_2762	23759.6	-1.54305	0.00370682	0.0138657	-1.85806
gene-BT_RS14075	BT_RS14075	BT_RS14075	BT2778,BT_2778	16.5233	-4.50538	6.21815e-07	1.04501e-05	-4.98088
gene-BT_RS14080	BT_RS14080	BT_RS14080	BT2779,BT_2779	23.1691	-4.12553	6.15886e-09	1.88067e-07	-6.72569
gene-BT_RS14195	BT_RS14195	BT_RS14195	BT_t51	110.735	-1.49773	0.000539797	0.00303482	-2.51787
gene-BT_RS14260	ahpC	BT_RS14260	BT2812,BT_2812	4973.66	-1.92752	2.0835e-11	1.21677e-09	-8.91479
gene-BT_RS14405	BT_RS14405	BT_RS14405	BT2840,BT_2840	1618.19	-1.17977	2.56824e-05	0.000243384	-3.61371
gene-BT_RS14495	BT_RS14495	BT_RS14495	BT2858,BT_2858	29.1122	-1.27217	0.00737142	0.0235563	-1.62789
gene-BT_RS14535	BT_RS14535	BT_RS14535	BT2866,BT_2866	11.5764	-1.66148	0.00084163	0.00430679	-2.36585
gene-BT_RS14585	BT_RS14585	BT_RS14585	BT2876,BT_2876	14.1644	-1.21325	0.0167133	0.0446198	-1.35047
gene-BT_RS14595	BT_RS14595	BT_RS14595	BT2878,BT_2878	5.24955	-1.79728	0.0181767	0.0473629	-1.32456
gene-BT_RS14600	BT_RS14600	BT_RS14600	BT2879,BT_2879	13.1794	-1.17171	0.0130326	0.0366797	-1.43557
gene-BT_RS14610	BT_RS14610	BT_RS14610	BT2881,BT_2881	4.88011	-2.35393	0.0146374	0.0400199	-1.39772
gene-BT_RS14615	BT_RS14615	BT_RS14615	BT2882,BT_2882	7.45632	-1.77706	0.00197073	0.00841613	-2.07489
gene-BT_RS14630	BT_RS14630	BT_RS14630	BT2885,BT_2885	13.4946	-1.46198	0.012143	0.0347836	-1.45863
gene-BT_RS14635	BT_RS14635	BT_RS14635	BT2886,BT_2886	4.47005	-2.33198	0.00515512	0.0179737	-1.74536
gene-BT_RS14655	BT_RS14655	BT_RS14655	BT2890,BT_2890	427.274	-1.10554	4.21094e-05	0.000378337	-3.42212
gene-BT_RS14660	BT_RS14660	BT_RS14660	BT2892,BT_2892	111.308	-1.14709	3.89302e-07	7.04969e-06	-5.15183
gene-BT_RS14810	BT_RS14810	BT_RS14810	BT2922,BT_2922	39.5442	-1.22714	0.00130848	0.00612549	-2.21286
gene-BT_RS14840	BT_RS14840	BT_RS14840	BT2928,BT_2928	52.8943	-1.05068	0.0135604	0.0378459	-1.42198
gene-BT_RS14855	BT_RS14855	BT_RS14855	BT2929,BT_2929	64.0824	-1.27409	4.90151e-05	0.000428035	-3.36852
gene-BT_RS14925	BT_RS14925	BT_RS14925	BT2943,BT_2943	68.6863	-1.24619	0.00825539	0.0257284	-1.58959
gene-BT_RS15075	BT_RS15075	BT_RS15075	BT2975,BT_2975	3800.16	-1.7674	1.71994e-05	0.000175066	-3.7568
gene-BT_RS15105	BT_RS15105	BT_RS15105	BT2980,BT_2980	17.8692	-1.32765	0.0134791	0.0376867	-1.42381
gene-BT_RS15125	BT_RS15125	BT_RS15125	BT2984,BT_2984	20.9581	-1.06308	0.00226805	0.00939392	-2.02715
gene-BT_RS15145	BT_RS15145	BT_RS15145	BT2987,BT_2987	38.6643	-1.24808	0.000236945	0.00157085	-2.80386
gene-BT_RS15150	BT_RS15150	BT_RS15150	BT2988,BT_2988	28.0896	-2.13758	7.209e-08	1.63497e-06	-5.78649
gene-BT_RS15155	BT_RS15155	BT_RS15155	BT2989,BT_2989	59.993	-2.01844	7.63988e-08	1.71603e-06	-5.76547
gene-BT_RS15160	BT_RS15160	BT_RS15160	BT2990,BT_2990	41.8216	-1.58242	0.0125246	0.0356364	-1.44811
gene-BT_RS15170	BT_RS15170	BT_RS15170		2.12348	-3.15788	0.00460043	0.0164447	-1.78397
gene-BT_RS15190	BT_RS15190	BT_RS15190	BT2994,BT_2994	4.74541	-1.76053	0.011833	0.0340805	-1.46749
gene-BT_RS15205	BT_RS15205	BT_RS15205	BT2997,BT_2997	1684.24	-1.35846	0.0030177	0.0118178	-1.92746
gene-BT_RS15280	BT_RS15280	BT_RS15280	BT3011,BT_3011	134.117	-1.1494	0.00219115	0.0091158	-2.04021
gene-BT_RS15390	coaD	BT_RS15390	BT3034,BT_3034	813.713	-1.66088	1.18437e-07	2.53826e-06	-5.59546
gene-BT_RS15530	BT_RS15530	BT_RS15530	BT3062,BT_3062	82.5124	-2.54741	5.8562e-06	7.10653e-05	-4.14834
gene-BT_RS15545	BT_RS15545	BT_RS15545	BT3066,BT_3066	551.637	-1.48926	0.00125589	0.00593276	-2.22674
gene-BT_RS15610	cysK	BT_RS15610	BT3080,BT_3080	5303.67	-1.79273	5.64176e-13	4.90302e-11	-10.3095
gene-BT_RS15755	BT_RS15755	BT_RS15755	BT3109,BT_3109	90.7941	-1.30394	0.00202288	0.00858392	-2.06631
gene-BT_RS15760	BT_RS15760	BT_RS15760	BT3110,BT_3110	101.676	-1.13945	0.000235358	0.00156414	-2.80572
gene-BT_RS15775	araJ	BT_RS15775	BT3113,BT_3113	138.326	-1.16972	0.00110647	0.00531836	-2.27422
gene-BT_RS15890	BT_RS15890	BT_RS15890	BT3137,BT_3137	4.86579	-1.94743	0.00935366	0.02834	-1.5476
gene-BT_RS15960	BT_RS15960	BT_RS15960	BT3152,BT_3152	1580.56	-1.0588	0.00701461	0.0226484	-1.64496
gene-BT_RS15965	BT_RS15965	BT_RS15965		343.086	-1.80164	0.000350288	0.00215903	-2.66574
gene-BT_RS16000	BT_RS16000	BT_RS16000	BT3160,BT_3160	403.321	-1.01722	4.12269e-06	5.27704e-05	-4.27761
gene-BT_RS16030	BT_RS16030	BT_RS16030	BT3166,BT_3166	166.842	-1.29864	7.23728e-05	0.000588045	-3.23059
gene-BT_RS16035	BT_RS16035	BT_RS16035	BT3167,BT_3167	56.573	-1.95552	9.04524e-05	0.000698502	-3.15583
gene-BT_RS16140	BT_RS16140	BT_RS16140	BT3188,BT_3188	1648.64	-1.41724	0.00624036	0.0207799	-1.68236
gene-BT_RS16180	BT_RS16180	BT_RS16180	BT3196,BT_3196	139.676	-1.49123	0.000489193	0.0028112	-2.55111
gene-BT_RS16215	BT_RS16215	BT_RS16215	BT3202,BT_3202	939.556	-1.08071	0.000618523	0.00339171	-2.46958
gene-BT_RS16375	BT_RS16375	BT_RS16375	BT3234,BT_3234	382.389	-1.09023	0.0107899	0.0317846	-1.49778
gene-BT_RS16560	BT_RS16560	BT_RS16560	BT3269,BT_3269	456.907	-1.1337	0.000118536	0.000880442	-3.0553
gene-BT_RS16565	BT_RS16565	BT_RS16565	BT3270,BT_3270	105.829	-1.8859	0.00171206	0.00753887	-2.12269
gene-BT_RS16605	BT_RS16605	BT_RS16605	BT3278,BT_3278	27.9957	-1.40967	0.00378388	0.0140639	-1.85189
gene-BT_RS16825	BT_RS16825	BT_RS16825	BT3323,BT_3323	76.4467	-1.21524	0.0018654	0.00806959	-2.09315
gene-BT_RS17105	BT_RS17105	BT_RS17105	BT3378,BT_3378	42.7094	-1.43638	0.00655683	0.0215102	-1.66736
gene-BT_RS17130	BT_RS17130	BT_RS17130	BT3384,BT_3384	1838.88	-1.3359	0.00116093	0.00554586	-2.25603
gene-BT_RS17160	BT_RS17160	BT_RS17160	BT3390,BT_3390	953.609	-1.24492	8.22575e-05	0.000646981	-3.18911
gene-BT_RS17170	BT_RS17170	BT_RS17170	BT3392,BT_3392	19123.9	-1.64329	1.71742e-06	2.43883e-05	-4.61282
gene-BT_RS17175	BT_RS17175	BT_RS17175	BT3393,BT_3393	5190.15	-1.06889	0.000519704	0.00295522	-2.52941
gene-BT_RS17190	BT_RS17190	BT_RS17190	BT3396,BT_3396	4332.1	-2.25366	0.000398095	0.00237535	-2.62427
gene-BT_RS17195	BT_RS17195	BT_RS17195	BT3397,BT_3397	7283.8	-2.02706	0.000958197	0.00475233	-2.32309
gene-BT_RS17200	BT_RS17200	BT_RS17200	BT3398,BT_3398	891.462	-1.12969	0.000846588	0.00432742	-2.36377
gene-BT_RS17260	BT_RS17260	BT_RS17260	BT3410,BT_3410	1156.27	-2.24778	3.70807e-06	4.85004e-05	-4.31425
gene-BT_RS17315	BT_RS17315	BT_RS17315	BT3421,BT_3421	15.8524	-1.59624	0.000459208	0.00266843	-2.57374
gene-BT_RS17335	BT_RS17335	BT_RS17335	BT3425,BT_3425	91.9975	-1.97717	3.09313e-06	4.14072e-05	-4.38292
gene-BT_RS17345	BT_RS17345	BT_RS17345	BT3428,BT_3428	316.015	-1.12938	0.00314638	0.0122114	-1.91324
gene-BT_RS17355	BT_RS17355	BT_RS17355	BT3430,BT_3430	407.613	-1.54117	6.99251e-07	1.15848e-05	-4.93611
gene-BT_RS17360	BT_RS17360	BT_RS17360	BT_t55	22.9808	-1.44308	0.0186745	0.0483096	-1.31597
gene-BT_RS17400	BT_RS17400	BT_RS17400	BT3438,BT_3438	296.973	-1.12661	4.65996e-05	0.000412336	-3.38475
gene-BT_RS17415	BT_RS17415	BT_RS17415	BT3441,BT_3441	14.3478	-1.42089	0.00214118	0.00899314	-2.04609
gene-BT_RS17440	BT_RS17440	BT_RS17440	BT3446,BT_3446	719.638	-1.31792	5.2007e-10	2.22914e-08	-7.65186
gene-BT_RS17495	BT_RS17495	BT_RS17495	BT3457,BT_3457	10522.4	-1.59975	3.09317e-05	0.000288449	-3.53993
gene-BT_RS17760	BT_RS17760	BT_RS17760	BT3514,BT_3514	62.9835	-1.45818	1.32823e-05	0.000139764	-3.85461
gene-BT_RS17780	BT_RS17780	BT_RS17780	BT3518,BT_3518	377.719	-1.07815	0.00377737	0.0140589	-1.85205
gene-BT_RS17905	BT_RS17905	BT_RS17905	BT3547,BT_3547	122.103	-1.42463	0.000258537	0.00168699	-2.77289
gene-BT_RS17910	BT_RS17910	BT_RS17910		106.421	-1.16551	0.00538231	0.0185171	-1.73243
gene-BT_RS17955	BT_RS17955	BT_RS17955	BT3556,BT_3556	237.853	-1.0663	0.00929394	0.0281956	-1.54982
gene-BT_RS17995	BT_RS17995	BT_RS17995	BT3564,BT_3564	10.1868	-1.7449	0.00450391	0.0161739	-1.79119
gene-BT_RS18025	BT_RS18025	BT_RS18025	BT3570,BT_3570	244.183	-1.2165	0.000868688	0.0044252	-2.35407
gene-BT_RS18030	BT_RS18030	BT_RS18030	BT3571,BT_3571	37.8235	-1.65586	0.000734216	0.0038499	-2.41455
gene-BT_RS18035	BT_RS18035	BT_RS18035	BT3572,BT_3572	990.633	-1.71658	0.00902798	0.027622	-1.55875
gene-BT_RS18045	BT_RS18045	BT_RS18045	BT3575,BT_3575	162.554	-1.40809	2.33144e-06	3.19428e-05	-4.49563
gene-BT_RS18285	BT_RS18285	BT_RS18285	BT3624,BT_3624	39.2485	-1.96802	1.66318e-05	0.000170777	-3.76757
gene-BT_RS18415	BT_RS18415	BT_RS18415	BT3650,BT_3650	12.2019	-2.34301	6.83799e-06	8.02691e-05	-4.09545
gene-BT_RS18610	BT_RS18610	BT_RS18610	BT3691,BT_3691	362.469	-1.31372	3.9383e-05	0.000354566	-3.4503
gene-BT_RS18635	BT_RS18635	BT_RS18635	BT3696,BT_3696	786.972	-1.23594	3.51557e-08	8.59934e-07	-6.06554
gene-BT_RS18640	BT_RS18640	BT_RS18640	BT3697,BT_3697	2485.56	-1.01134	0.000133025	0.000969569	-3.01342
gene-BT_RS18730	BT_RS18730	BT_RS18730	BT3715,BT_3715	1130.92	-2.14165	3.41146e-14	3.70659e-12	-11.431
gene-BT_RS18735	BT_RS18735	BT_RS18735	BT3716,BT_3716	905.947	-1.59271	2.30003e-15	3.30524e-13	-12.4808
gene-BT_RS18740	BT_RS18740	BT_RS18740	BT3717,BT_3717	2243.98	-1.61565	7.43448e-08	1.67797e-06	-5.77522
gene-BT_RS18760	BT_RS18760	BT_RS18760	BT3721,BT_3721	9503.35	-2.17063	6.56943e-06	7.77778e-05	-4.10914
gene-BT_RS18770	BT_RS18770	BT_RS18770	BT3723,BT_3723	9312.05	-1.03918	2.1638e-06	3.00871e-05	-4.52162
gene-BT_RS18775	BT_RS18775	BT_RS18775	BT3724,BT_3724	3430.13	-1.68573	4.4114e-10	1.90916e-08	-7.71916
gene-BT_RS18805	BT_RS18805	BT_RS18805	BT3730,BT_3730	1208.88	-1.41069	1.08164e-11	7.21915e-10	-9.14151
gene-BT_RS18835	BT_RS18835	BT_RS18835	BT3734,BT_3734	17461	-2.26537	5.09917e-11	2.64704e-09	-8.57724
gene-BT_RS18840	BT_RS18840	BT_RS18840	BT3735,BT_3735	11568.5	-1.22826	0.00837583	0.025984	-1.58529
gene-BT_RS18850	BT_RS18850	BT_RS18850	BT3737,BT_3737	29610.2	-1.4168	0.00013688	0.00099456	-3.00237
gene-BT_RS18865	BT_RS18865	BT_RS18865	BT3740,BT_3740	43.2597	-1.00642	0.0142181	0.0392128	-1.40657
gene-BT_RS18870	BT_RS18870	BT_RS18870	BT3741,BT_3741	37.0995	-1.38061	0.00553032	0.0188857	-1.72387
gene-BT_RS18895	BT_RS18895	BT_RS18895	BT3746,BT_3746	531.426	-1.13388	0.00195967	0.00838247	-2.07663
gene-BT_RS18910	BT_RS18910	BT_RS18910	BT3749,BT_3749	132.399	-1.42495	0.0036194	0.013648	-1.86493
gene-BT_RS19005	BT_RS19005	BT_RS19005	BT3769,BT_3769	612.958	-3.01991	6.6883e-10	2.76529e-08	-7.55826
gene-BT_RS19165	BT_RS19165	BT_RS19165	BT3801,BT_3801	4378.79	-1.13782	0.00923905	0.0280656	-1.55183
gene-BT_RS19275	BT_RS19275	BT_RS19275	BT3823,BT_3823	58128.9	-2.50081	3.17309e-06	4.23562e-05	-4.37308
gene-BT_RS19295	BT_RS19295	BT_RS19295	BT3827,BT_3827	113.317	-1.4384	0.00283595	0.0112094	-1.95042
gene-BT_RS19450	BT_RS19450	BT_RS19450	BT3852,BT_3852	325272	-2.11154	9.60139e-06	0.000105959	-3.97486
gene-BT_RS19590	BT_RS19590	BT_RS19590	BT3879,BT_3879	308.6	-1.36217	0.000329026	0.00207152	-2.68371
gene-BT_RS19690	BT_RS19690	BT_RS19690	BT_3901a	16325.4	-1.27942	0.0027466	0.0109448	-1.96079
gene-BT_RS19750	BT_RS19750	BT_RS19750	BT3913,BT_3913	397.066	-1.6512	0.00395015	0.0145316	-1.83769
gene-BT_RS19760	BT_RS19760	BT_RS19760	BT3916,BT_3916	790.817	-1.64461	0.000532406	0.00300185	-2.52261
gene-BT_RS19900	BT_RS19900	BT_RS19900	BT3944,BT_3944	758.582	-1.01484	0.000116124	0.000868048	-3.06146
gene-BT_RS19905	BT_RS19905	BT_RS19905	BT3945,BT_3945	1398.19	-1.15431	6.34273e-09	1.92424e-07	-6.71574
gene-BT_RS19910	rpe	BT_RS19910	BT3946,BT_3946	1807.72	-1.18599	9.90162e-08	2.14168e-06	-5.66924
gene-BT_RS20010	BT_RS20010	BT_RS20010	BT3966,BT_3966	148.957	-1.01261	6.18812e-05	0.00051998	-3.28401
gene-BT_RS20030	BT_RS20030	BT_RS20030	BT3970,BT_3970	1108.96	-1.42246	5.30214e-05	0.000457545	-3.33957
gene-BT_RS20035	BT_RS20035	BT_RS20035	BT3971,BT_3971	12071.3	-2.13551	1.35297e-07	2.82191e-06	-5.54946
gene-BT_RS20055	BT_RS20055	BT_RS20055	BT3974,BT_3974	2422.61	-1.14175	0.000131583	0.000963228	-3.01627
gene-BT_RS20210	BT_RS20210	BT_RS20210	BT4005,BT_4005	13176.4	-3.52524	4.9981e-05	0.000435655	-3.36086
gene-BT_RS20230	BT_RS20230	BT_RS20230	BT_t65	12.2516	-3.42053	9.31595e-08	2.02438e-06	-5.69371
gene-BT_RS20290	BT_RS20290	BT_RS20290	BT4020,BT_4020	4.60322	-4.09203	0.000260641	0.00169835	-2.76997
gene-BT_RS20295	BT_RS20295	BT_RS20295	BT4021,BT_4021	8.14151	-2.60898	8.48815e-05	0.000662047	-3.17911
gene-BT_RS20340	BT_RS20340	BT_RS20340	BT4030,BT_4030	3.09727	-2.93114	0.00517893	0.0180029	-1.74466
gene-BT_RS20370	BT_RS20370	BT_RS20370	BT4036,BT_4036	383.347	-1.70159	0.0186703	0.0483096	-1.31597
gene-BT_RS20420	BT_RS20420	BT_RS20420	BT4046,BT_4046	3775.38	-1.0106	0.0037426	0.0139548	-1.85527
gene-BT_RS20445	BT_RS20445	BT_RS20445	BT4051,BT_4051	891.765	-1.77435	4.4133e-10	1.90916e-08	-7.71916
gene-BT_RS20535	BT_RS20535	BT_RS20535	BT4068,BT_4068	482.179	-1.24417	4.34415e-07	7.68783e-06	-5.1142
gene-BT_RS20735	BT_RS20735	BT_RS20735	BT4108,BT_4108	169.271	-1.605	0.00015848	0.00113041	-2.94676
gene-BT_RS20740	BT_RS20740	BT_RS20740	BT4109,BT_4109	77.704	-1.13559	0.00101465	0.00496901	-2.30373
gene-BT_RS20790	BT_RS20790	BT_RS20790	BT4119,BT_4119	5.71402	-1.60828	0.0105269	0.0311079	-1.50713
gene-BT_RS20885	BT_RS20885	BT_RS20885	BT4138,BT_4138	1293.25	-1.17795	0.00441869	0.0159168	-1.79814
gene-BT_RS20900	BT_RS20900	BT_RS20900	BT4141,BT_4141	36.5793	-1.35238	0.00768791	0.0243842	-1.61289
gene-BT_RS20905	BT_RS20905	BT_RS20905	BT4142,BT_4142	400.821	-2.08433	5.66702e-13	4.90302e-11	-10.3095
gene-BT_RS20910	BT_RS20910	BT_RS20910	BT4143,BT_4143	91.0379	-1.45532	2.30418e-07	4.44841e-06	-5.3518
gene-BT_RS21105	BT_RS21105	BT_RS21105	BT4183,BT_4183	32.9719	-1.22269	0.000297275	0.00191568	-2.71768
gene-BT_RS21145	BT_RS21145	BT_RS21145	BT4191,BT_4191	2166.1	-1.53786	4.14292e-14	4.30127e-12	-11.3664
gene-BT_RS21160	BT_RS21160	BT_RS21160	BT4194,BT_4194	621.932	-1.17225	0.000613698	0.00337409	-2.47184
gene-BT_RS21165	BT_RS21165	BT_RS21165	BT4195,BT_4195	332.365	-1.42619	8.27595e-12	5.68607e-10	-9.24519
gene-BT_RS21170	BT_RS21170	BT_RS21170	BT4196,BT_4196	1207.27	-1.1082	0.000511237	0.00292708	-2.53357
gene-BT_RS21175	BT_RS21175	BT_RS21175	BT4198,BT_4198	235.32	-1.44912	5.5162e-05	0.000471146	-3.32684
gene-BT_RS21245	BT_RS21245	BT_RS21245	BT4212,BT_4212	2022.22	-1.19613	1.0849e-13	1.05597e-11	-10.9763
gene-BT_RS21250	BT_RS21250	BT_RS21250	BT4213,BT_4213	1738.43	-1.24933	4.658e-07	8.03033e-06	-5.09527
gene-BT_RS21255	BT_RS21255	BT_RS21255	BT4214,BT_4214	4489.45	-1.86069	4.42626e-07	7.80358e-06	-5.10771
gene-BT_RS21260	BT_RS21260	BT_RS21260	BT4215,BT_4215	2012.1	-1.55379	6.64582e-05	0.000547606	-3.26153
gene-BT_RS21295	BT_RS21295	BT_RS21295	BT4222,BT_4222	1440.62	-1.05272	0.00789338	0.0249175	-1.6035
gene-BT_RS21305	BT_RS21305	BT_RS21305		11.2661	-1.12771	0.0174952	0.0461532	-1.3358
gene-BT_RS21310	BT_RS21310	BT_RS21310	BT4224,BT_4224	137.104	-2.26728	1.37461e-11	8.91969e-10	-9.04965
gene-BT_RS21315	BT_RS21315	BT_RS21315	BT4225,BT_4225	7.52165	-2.64705	0.000377287	0.00228942	-2.64027
gene-BT_RS21320	BT_RS21320	BT_RS21320	BT4226,BT_4226	17.0087	-2.54949	1.255e-07	2.66516e-06	-5.57428
gene-BT_RS21325	BT_RS21325	BT_RS21325	BT4227,BT_4227	27.027	-2.73533	2.44425e-05	0.000233528	-3.63166
gene-BT_RS21345	BT_RS21345	BT_RS21345	BT4231,BT_4231	197.981	-1.1481	0.0114573	0.0332268	-1.47851
gene-BT_RS21350	BT_RS21350	BT_RS21350		16.2093	-1.90259	0.00157058	0.00704197	-2.15231
gene-BT_RS21360	BT_RS21360	BT_RS21360	BT4233,BT_4233	8.35326	-1.96592	0.0063391	0.0210045	-1.67769
gene-BT_RS21365	BT_RS21365	BT_RS21365	BT4234,BT_4234	4.25299	-2.39354	0.006505	0.0214178	-1.66923
gene-BT_RS21370	BT_RS21370	BT_RS21370	BT4235,BT_4235	2793.68	-1.68092	2.31089e-05	0.00022215	-3.65335
gene-BT_RS21435	BT_RS21435	BT_RS21435	BT4248,BT_4248	237.555	-1.04734	0.0083954	0.0260274	-1.58457
gene-BT_RS21440	BT_RS21440	BT_RS21440	BT4249,BT_4249	41.632	-1.92572	0.00433571	0.0156662	-1.80504
gene-BT_RS21495	BT_RS21495	BT_RS21495	BT4258,BT_4258	1410.68	-2.31066	1.75975e-11	1.05405e-09	-8.97714
gene-BT_RS21525	mscL	BT_RS21525	BT4264,BT_4264	10640.5	-1.85578	6.98914e-12	4.87362e-10	-9.31215
gene-BT_RS21600	BT_RS21600	BT_RS21600	BT4278,BT_4278	3064.03	-1.14647	0.00218323	0.00909095	-2.04139
gene-BT_RS21605	BT_RS21605	BT_RS21605	BT4279,BT_4279	53.3765	-2.5678	8.43204e-07	1.34819e-05	-4.87025
gene-BT_RS21610	BT_RS21610	BT_RS21610	BT4280,BT_4280	8.48728	-1.45258	0.0113376	0.0330066	-1.4814
gene-BT_RS21615	BT_RS21615	BT_RS21615	BT4281,BT_4281	11.9951	-1.34359	0.00714738	0.022966	-1.63891
gene-BT_RS21620	BT_RS21620	BT_RS21620	BT4282,BT_4282	44.6546	-1.43017	5.39133e-06	6.6285e-05	-4.17859
gene-BT_RS21755	BT_RS21755	BT_RS21755	BT4309,BT_4309	1648.46	-1.0369	0.0138261	0.0383583	-1.41614
gene-BT_RS21885	BT_RS21885	BT_RS21885	BT4335,BT_4335	2443.68	-2.28813	2.20577e-06	3.04893e-05	-4.51585
gene-BT_RS21890	trxB	BT_RS21890	BT4336,BT_4336	13427	-1.38906	0.000891206	0.00450619	-2.34619
gene-BT_RS21945	BT_RS21945	BT_RS21945	BT4348,BT_4348	600.306	-1.99305	0.000162555	0.00115244	-2.93838
gene-BT_RS21950	BT_RS21950	BT_RS21950	BT4349,BT_4349	674.883	-1.54883	0.000901102	0.00453913	-2.34303
gene-BT_RS21985	BT_RS21985	BT_RS21985	BT4356,BT_4356	43.4664	-1.29231	0.0106172	0.0313351	-1.50397
gene-BT_RS22005	BT_RS22005	BT_RS22005	BT4360,BT_4360	3483.78	-1.40324	0.000331407	0.00207274	-2.68346
gene-BT_RS22035	BT_RS22035	BT_RS22035	BT4367,BT_4367	3815.35	-1.2365	0.000559994	0.00313402	-2.5039
gene-BT_RS22120	BT_RS22120	BT_RS22120	BT4384,BT_4384	561.157	-2.23907	0.000645251	0.00350945	-2.45476
gene-BT_RS22135	BT_RS22135	BT_RS22135	BT4387,BT_4387	704.752	-1.58506	2.11073e-09	7.4707e-08	-7.12664
gene-BT_RS22140	obgE	BT_RS22140	BT4388,BT_4388	1593.68	-1.0468	2.44795e-09	8.34803e-08	-7.07842
gene-BT_RS22200	ssrA	BT_RS22200		1.01216e+06	-1.97621	0.001355	0.00631792	-2.19943
gene-BT_RS24410	BT_RS24410	BT_RS24410		215.25	-3.51326	4.72186e-16	7.60708e-14	-13.1188
gene-BT_RS22265	BT_RS22265	BT_RS22265	BT4414,BT_4414	157.858	-1.86132	5.24891e-06	6.48417e-05	-4.18815
gene-BT_RS22270	BT_RS22270	BT_RS22270	BT4415,BT_4415	493.628	-1.46125	0.000527758	0.00298686	-2.52479
gene-BT_RS22285	BT_RS22285	BT_RS22285	BT4418,BT_4418	3559.76	-1.25897	0.00135746	0.00632307	-2.19907
gene-BT_RS22290	BT_RS22290	BT_RS22290	BT4419,BT_4419	4029.51	-1.71432	5.42833e-05	0.000466198	-3.33143
gene-BT_RS22395	BT_RS22395	BT_RS22395	BT4440,BT_4440	169.373	-1.55919	2.85556e-07	5.32133e-06	-5.27398
gene-BT_RS22400	BT_RS22400	BT_RS22400	BT4441,BT_4441	7.677	-2.07767	0.000248923	0.00163338	-2.78691
gene-BT_RS22415	BT_RS22415	BT_RS22415	BT4443,BT_4443	12.9758	-1.16174	0.00810315	0.025408	-1.59503
gene-BT_RS22485	BT_RS22485	BT_RS22485	BT4458,BT_4458	4447.29	-1.4301	3.93878e-05	0.000354566	-3.4503
gene-BT_RS22495	BT_RS22495	BT_RS22495	BT4460,BT_4460	168.409	-1.58309	8.71527e-07	1.38026e-05	-4.86004
gene-BT_RS22520	BT_RS22520	BT_RS22520	BT4465,BT_4465	389.123	-1.79182	0.00074115	0.00387321	-2.41193
gene-BT_RS22525	BT_RS22525	BT_RS22525	BT4467,BT_4467	866.548	-1.90869	6.23854e-05	0.000522338	-3.28205
gene-BT_RS22575	BT_RS22575	BT_RS22575	BT4476,BT_4476	640.957	-1.15982	0.000188366	0.00129609	-2.88736
gene-BT_RS22590	BT_RS22590	BT_RS22590	BT4479,BT_4479	730.303	-1.0596	0.00033989	0.00210885	-2.67595
gene-BT_RS22635	BT_RS22635	BT_RS22635	BT4488,BT_4488	873.448	-1.29761	3.78715e-06	4.92858e-05	-4.30728
gene-BT_RS22655	BT_RS22655	BT_RS22655	BT4492,BT_4492	25.6925	-1.92543	0.00166831	0.00738381	-2.13172
gene-BT_RS22660	BT_RS22660	BT_RS22660	BT4493,BT_4493	13180.3	-1.57872	0.000439352	0.00257225	-2.58969
gene-BT_RS22665	BT_RS22665	BT_RS22665	BT4494,BT_4494	5472.6	-2.03142	2.69104e-09	9.09878e-08	-7.04102
gene-BT_RS22685	BT_RS22685	BT_RS22685	BT4498,BT_4498	31.8959	-1.23293	0.00222219	0.00922033	-2.03525
gene-BT_RS22695	BT_RS22695	BT_RS22695	BT4500,BT_4500	12988.1	-1.73086	9.92162e-05	0.000753721	-3.12279
gene-BT_RS22705	BT_RS22705	BT_RS22705	BT4502,BT_4502	230.869	-1.20056	0.000911382	0.00458201	-2.33894
gene-BT_RS22715	BT_RS22715	BT_RS22715	BT4504,BT_4504	768.473	-1.62572	2.8022e-08	6.96376e-07	-6.15716
gene-BT_RS22745	BT_RS22745	BT_RS22745	BT4510,BT_4510	121.704	-1.30406	0.00128847	0.00604393	-2.21868
gene-BT_RS22770	BT_RS22770	BT_RS22770		84.1671	-1.16434	0.00270896	0.0108358	-1.96514
gene-BT_RS22820	BT_RS22820	BT_RS22820	BT4526,BT_4526	63.9378	-1.33531	0.00322484	0.0124516	-1.90477
gene-BT_RS22835	BT_RS22835	BT_RS22835	BT4529,BT_4529	165.954	-1.42439	0.00214626	0.00899314	-2.04609
gene-BT_RS22860	BT_RS22860	BT_RS22860	BT4534,BT_4534	50.9904	-1.1909	0.000749538	0.0038996	-2.40898
gene-BT_RS22895	BT_RS22895	BT_RS22895	BT4541,BT_4541	6.8355	-1.37779	0.0150446	0.0408415	-1.3889
gene-BT_RS22900	BT_RS22900	BT_RS22900	BT4542,BT_4542	420.487	-2.65606	2.76848e-07	5.21545e-06	-5.28271
gene-BT_RS22930	BT_RS22930	BT_RS22930	BT4549,BT_4549	17.9543	-1.378	0.00697787	0.022561	-1.64664
gene-BT_RS22950	BT_RS22950	BT_RS22950	BT4553,BT_4553	7314.41	-2.56893	1.4646e-09	5.4741e-08	-7.26169
gene-BT_RS22955	BT_RS22955	BT_RS22955	BT4554,BT_4554	12019.1	-1.23234	3.72472e-09	1.22548e-07	-6.91169
gene-BT_RS23090	BT_RS23090	BT_RS23090	BT4581,BT_4581	193.668	-1.46721	1.5051e-05	0.000155916	-3.80711
gene-BT_RS23110	BT_RS23110	BT_RS23110	BT4585,BT_4585	821.81	-1.21273	2.75918e-09	9.20777e-08	-7.03585
gene-BT_RS23115	BT_RS23115	BT_RS23115	BT4586,BT_4586	688.5	-1.08159	7.10847e-07	1.17353e-05	-4.93051
gene-BT_RS23120	BT_RS23120	BT_RS23120	BT4587,BT_4587	363.822	-1.37133	2.52473e-07	4.8145e-06	-5.31745
gene-BT_RS23125	BT_RS23125	BT_RS23125	BT4588,BT_4588	324.097	-1.05391	3.80656e-05	0.000346671	-3.46008
gene-BT_RS23170	clpB	BT_RS23170	BT4597,BT_4597	244149	-2.2901	0.00207752	0.00877595	-2.05671
gene-BT_RS23185	BT_RS23185	BT_RS23185	BT4600,BT_4600	1051.12	-1.04993	3.10219e-11	1.70511e-09	-8.76825
gene-BT_RS23195	BT_RS23195	BT_RS23195	BT4602,BT_4602	52.5235	-1.97852	1.29948e-06	1.91519e-05	-4.71779
gene-BT_RS23200	BT_RS23200	BT_RS23200	BT4603,BT_4603	41.0388	-1.65416	7.78378e-07	1.2671e-05	-4.89719
gene-BT_RS23205	BT_RS23205	BT_RS23205	BT4604,BT_4604	35.7337	-1.46436	7.74939e-06	8.93954e-05	-4.04868
gene-BT_RS23210	BT_RS23210	BT_RS23210	BT4605,BT_4605	126.694	-1.15803	1.28638e-06	1.90188e-05	-4.72082
gene-BT_RS23215	BT_RS23215	BT_RS23215	BT4606,BT_4606	49.2582	-1.09501	0.00179111	0.00781331	-2.10716
gene-BT_RS23255	BT_RS23255	BT_RS23255	BT4614,BT_4614	6677.82	-1.65337	9.61865e-12	6.51281e-10	-9.18623
gene-BT_RS23265	BT_RS23265	BT_RS23265	BT4616,BT_4616	74.5571	-1.59507	0.00407229	0.0148755	-1.82753
gene-BT_RS23270	BT_RS23270	BT_RS23270	BT4617,BT_4617	104.81	-1.39703	0.00601058	0.0202302	-1.694
gene-BT_RS23285	BT_RS23285	BT_RS23285		15.5895	-2.22833	0.000211391	0.0014272	-2.84552
gene-BT_RS23305	BT_RS23305	BT_RS23305	BT4624,BT_4624	44.8208	-1.37972	1.98531e-05	0.000196096	-3.70753
gene-BT_RS23375	BT_RS23375	BT_RS23375	BT4638,BT_4638	1070.95	-1.38611	9.6882e-06	0.000106252	-3.97366
gene-BT_RS23395	BT_RS23395	BT_RS23395	BT4643,BT_4643	90.4768	-1.07808	0.00291579	0.0114765	-1.94019
gene-BT_RS23410	BT_RS23410	BT_RS23410	BT4646,BT_4646	34.799	-1.11982	0.0136548	0.0379961	-1.42026
gene-BT_RS23415	BT_RS23415	BT_RS23415	BT4647,BT_4647	1415.15	-3.96334	6.26912e-06	7.49088e-05	-4.12547
gene-BT_RS23420	BT_RS23420	BT_RS23420	BT4648,BT_4648	905.198	-3.12455	3.59146e-06	4.72656e-05	-4.32546
gene-BT_RS23425	BT_RS23425	BT_RS23425	BT4649,BT_4649	7047.06	-1.98721	0.000194927	0.00133143	-2.87568
gene-BT_RS23430	BT_RS23430	BT_RS23430	BT4650,BT_4650	2218.73	-1.49516	1.55795e-05	0.000161034	-3.79308
gene-BT_RS23435	nfo	BT_RS23435	BT4651,BT_4651	2720.76	-2.00929	3.21892e-13	2.89207e-11	-10.5388
gene-BT_RS23505	BT_RS23505	BT_RS23505	BT4665,BT_4665	1374.56	-1.28031	4.16233e-07	7.42229e-06	-5.12946
gene-BT_RS23560	BT_RS23560	BT_RS23560	BT4676,BT_4676	18654.8	-2.25377	9.36236e-07	1.45319e-05	-4.83768
gene-BT_RS23565	BT_RS23565	BT_RS23565	BT4677,BT_4677	14808.1	-1.89451	3.93758e-05	0.000354566	-3.4503
gene-BT_RS23625	BT_RS23625	BT_RS23625	BT4690,BT_4690	8425.62	-2.48226	1.47111e-08	4.01931e-07	-6.39585
gene-BT_RS23630	rlmF	BT_RS23630	BT4691,BT_4691	724.383	-1.63902	1.41385e-10	6.67223e-09	-8.17573
gene-BT_RS23635	BT_RS23635	BT_RS23635	BT4692,BT_4692	372.095	-2.60104	7.91896e-07	1.28463e-05	-4.89122
gene-BT_RS23670	BT_RS23670	BT_RS23670	BT4698,BT_4698	3815.4	-1.55937	5.05934e-11	2.64704e-09	-8.57724
gene-BT_RS23710	BT_RS23710	BT_RS23710	BT4706,BT_4706	251.712	-1.47727	5.98273e-05	0.000505448	-3.29632
gene-BT_RS23755	BT_RS23755	BT_RS23755	BT4715,BT_4715	146.399	-2.27509	1.68518e-05	0.000172423	-3.76341
gene-BT_RS23775	BT_RS23775	BT_RS23775	BT4719,BT_4719	3633.01	-2.2725	0.00165032	0.00733614	-2.13453
gene-BT_RS23780	BT_RS23780	BT_RS23780	BT4720,BT_4720	1228.33	-1.69189	0.0083435	0.0259009	-1.58669
gene-BT_RS23785	BT_RS23785	BT_RS23785	BT4721,BT_4721	3253.89	-1.4378	0.0123646	0.0352887	-1.45236
gene-BT_RS23825	BT_RS23825	BT_RS23825	BT4730,BT_4730	17.5626	-3.68646	1.57928e-07	3.208e-06	-5.49377
gene-BT_RS23830	BT_RS23830	BT_RS23830	BT4731,BT_4731	26.3173	-1.8488	0.000336169	0.00208854	-2.68016
gene-BT_RS23835	BT_RS23835	BT_RS23835	BT4732,BT_4732	426.228	-2.22877	0.000160312	0.00114173	-2.94244
gene-BT_RS23840	BT_RS23840	BT_RS23840	BT4733,BT_4733	616.953	-1.80904	0.000697338	0.00368548	-2.43351
gene-BT_RS23880	BT_RS23880	BT_RS23880	BT4739,BT_4739	35.4181	-1.23582	0.00182322	0.00791636	-2.10147
gene-BT_RS23905	BT_RS23905	BT_RS23905	BT4744,BT_4744	2029.83	-2.01695	3.97084e-09	1.27067e-07	-6.89597
gene-BT_RS23930	BT_RS23930	BT_RS23930	BT4749,BT_4749	4.83458	-2.30102	0.00464354	0.0165608	-1.78092
